# Supplementary material for: (E)-Ethyl 2-cyano-3-(1H-pyrrol-2-yl)acrylate
Source: Acta Crystallogr Sect E Struct Rep Online. 2011 Jul 23;67(Pt 8):o2135. doi: 10.1107/S1600536811028790 (PMC3213575; doi:10.1107/S1600536811028790)
Supplement: Supplementary file 1 [file e-67-o2135-sup1.cif]

##############################################################################
#                                                                            #
# This CIF contains the data in a paper accepted for publication in          #
# Acta Crystallographica Section E. It conforms to the requirements of       #
# Notes for Authors for Acta Crystallographica Section E, and has been       #
# peer reviewed under the auspices of the IUCr Commission on Journals.       #
#                                                                            #
# Full details of the Crystallographic Information File format               #
# are given in the paper "The Crystallographic Information File (CIF):       #
# a New Standard Archive File for Crystallography" by S. R. Hall, F. H.      #
# Allen and I. D. Brown [Acta Cryst. (1991), A47, 655-685].                  #
#                                                                            #
# The current version of the core CIF dictionary is obtainable from          #
# ftp://ftp.iucr.org/pub/cif_core.dic.                                       #
#                                                                            #
# Software is freely available for graphical display of the structure(s)     #
# in this CIF. For information consult the CIF software page                 #
# http://www.iucr.org/resources/cif/software.                                #
#                                                                            #
# This file may be used for bona fide research purposes within the           #
# scientific community so long as proper attribution is given to the journal # 
# article from which it was obtained.                                        #
#                                                                            #
##############################################################################
data_I
_audit_creation_method     SHELXL-97
_chemical_name_systematic
;
(<i>E</i>)-Ethyl 2-cyano-3-(1<i>H</i>-pyrrol-2-yl)acrylate
;
_chemical_name_common     ?
_chemical_formula_moiety     'C10 H10 N2 O2'
_chemical_formula_sum     'C10 H10 N2 O2'
_chemical_formula_iupac     'C10 H10 N2 O2'
_chemical_formula_weight     190.20
_chemical_melting_point     ?
_symmetry_cell_setting     monoclinic
_symmetry_space_group_name_H-M     'P  21/n '
_symmetry_space_group_name_Hall     '-P 2yn'
loop_
    _symmetry_equiv_pos_as_xyz
    'x, y, z'
    '-x+1/2, y+1/2, -z+1/2'
    '-x, -y, -z'
    'x-1/2, -y-1/2, z-1/2'
_cell_length_a     6.2811(2)
_cell_length_b     9.4698(3)
_cell_length_c     16.3936(5)
_cell_angle_alpha     90.00
_cell_angle_beta     92.645(3)
_cell_angle_gamma     90.00
_cell_volume     974.06(5)
_cell_formula_units_Z     4
_cell_measurement_reflns_used     7544
_cell_measurement_theta_min     3.5234
_cell_measurement_theta_max     28.9864
_cell_measurement_temperature     293(2)
_exptl_crystal_description     rectangular
_exptl_crystal_colour     'light yellow'
_exptl_crystal_size_max     0.30
_exptl_crystal_size_mid     0.20
_exptl_crystal_size_min     0.15
_exptl_crystal_density_diffrn     1.297
_exptl_crystal_density_meas     ?
_exptl_crystal_density_method     'not measured'
_exptl_crystal_F_000     400
_exptl_absorpt_coefficient_mu     0.093
_exptl_absorpt_correction_type     multi-scan
_exptl_absorpt_process_details
;
(<i>CrysAlisPro</i>; Oxford Diffraction, 2010)
;
_exptl_absorpt_correction_T_min     0.971
_exptl_absorpt_correction_T_max     0.986
_exptl_special_details     ?
_diffrn_ambient_temperature     293(2)
_diffrn_radiation_type     MoK\a
_diffrn_radiation_wavelength     0.71073
_diffrn_radiation_source     'fine-focus sealed tube'
_diffrn_radiation_monochromator     graphite
_diffrn_measurement_device_type     'Oxford Diffraction Xcalibur Sapphire3'
_diffrn_measurement_method     '\w scans'
_diffrn_detector_area_resol_mean     16.1049
_diffrn_reflns_number     18157
_diffrn_reflns_av_R_equivalents     0.0320
_diffrn_reflns_av_sigmaI/netI     0.0154
_diffrn_reflns_theta_min     3.53
_diffrn_reflns_theta_max     26.00
_diffrn_reflns_theta_full     26.00
_diffrn_measured_fraction_theta_max     0.998
_diffrn_measured_fraction_theta_full     0.998
_diffrn_reflns_limit_h_min     -7
_diffrn_reflns_limit_h_max     7
_diffrn_reflns_limit_k_min     -11
_diffrn_reflns_limit_k_max     11
_diffrn_reflns_limit_l_min     -20
_diffrn_reflns_limit_l_max     20
_diffrn_standards_number     ?
_diffrn_standards_interval_count     ?
_diffrn_standards_interval_time     ?
_diffrn_standards_decay_%     ?
_refine_special_details
;
Refinement of <i>F</i>^2^ against ALL reflections. The weighted <i>R</i>-factor
<i>wR</i> and goodness of fit <i>S</i> are based on <i>F</i>^2^, conventional
<i>R</i>-factors <i>R</i> are based on <i>F</i>, with <i>F</i> set to zero for
negative <i>F</i>^2^. The threshold expression of <i>F</i>^2^ >
\s(<i>F</i>^2^) is used only for calculating <i>R</i>-factors(gt) <i>etc</i>.
and is not relevant to the choice of reflections for refinement.
<i>R</i>-factors based on <i>F</i>^2^ are statistically about twice as large
as those based on <i>F</i>, and <i>R</i>- factors based on ALL data will be
even larger.
;
_reflns_number_total     1908
_reflns_number_gt     1574
_reflns_threshold_expression     >2sigma(I)
_refine_ls_structure_factor_coef     Fsqd
_refine_ls_matrix_type     full
_refine_ls_R_factor_all     0.0477
_refine_ls_R_factor_gt     0.0388
_refine_ls_wR_factor_gt     0.1068
_refine_ls_wR_factor_ref     0.1129
_refine_ls_goodness_of_fit_ref     1.058
_refine_ls_restrained_S_all     1.058
_refine_ls_number_reflns     1908
_refine_ls_number_parameters     128
_refine_ls_number_restraints     0
_refine_ls_hydrogen_treatment     constr
_refine_ls_weighting_scheme     calc
_refine_ls_weighting_details
         'calc w=1/[\s^2^(Fo^2^)+(0.0623P)^2^+0.1138P] where P=(Fo^2^+2Fc^2^)/3'
_atom_sites_solution_hydrogens     geom
_atom_sites_solution_primary     direct
_atom_sites_solution_secondary     difmap
_refine_ls_shift/su_max     0.000
_refine_ls_shift/su_mean     0.000
_refine_diff_density_max     0.118
_refine_diff_density_min     -0.189
_refine_ls_extinction_method     none
_refine_ls_extinction_coef     ?
loop_
    _atom_type_symbol
    _atom_type_description
    _atom_type_scat_dispersion_real
    _atom_type_scat_dispersion_imag
    _atom_type_scat_source
    'C' 'C' 0.0033 0.0016
                         'International Tables Vol C Tables 4.2.6.8 and 6.1.1.4'
    'H' 'H' 0.0000 0.0000
                         'International Tables Vol C Tables 4.2.6.8 and 6.1.1.4'
    'N' 'N' 0.0061 0.0033
                         'International Tables Vol C Tables 4.2.6.8 and 6.1.1.4'
    'O' 'O' 0.0106 0.0060
                         'International Tables Vol C Tables 4.2.6.8 and 6.1.1.4'
_computing_data_collection     'CrysAlis PRO (Oxford Diffraction, 2010)'
_computing_cell_refinement     'CrysAlis PRO (Oxford Diffraction, 2010)'
_computing_data_reduction     'CrysAlis PRO (Oxford Diffraction, 2010)'
_computing_structure_solution     'SHELXS97 (Sheldrick, 2008)'
_computing_structure_refinement     'SHELXL97 (Sheldrick, 2008)'
_computing_molecular_graphics     'PLATON (Spek, 2009)'
_computing_publication_material     'SHELXL97 (Sheldrick, 2008)'
loop_
    _atom_site_type_symbol
    _atom_site_label
    _atom_site_fract_x
    _atom_site_fract_y
    _atom_site_fract_z
    _atom_site_U_iso_or_equiv
    _atom_site_adp_type
    _atom_site_calc_flag
    _atom_site_refinement_flags
    _atom_site_occupancy
    _atom_site_symmetry_multiplicity
    _atom_site_disorder_assembly
    _atom_site_disorder_group
    C C1 -0.1517(2) 0.73171(17) 0.56284(9) 0.0557(4) Uani d . 1 1 . .
    H H1 -0.2260 0.7170 0.6099 0.067 Uiso calc R 1 1 . .
    C C2 -0.2045(3) 0.82705(18) 0.50230(9) 0.0596(4) Uani d . 1 1 . .
    H H2 -0.3208 0.8879 0.5007 0.072 Uiso calc R 1 1 . .
    C C3 -0.0526(2) 0.81600(16) 0.44393(9) 0.0522(4) Uani d . 1 1 . .
    H H3 -0.0488 0.8687 0.3962 0.063 Uiso calc R 1 1 . .
    C C4 0.0926(2) 0.71274(13) 0.46903(7) 0.0403(3) Uani d . 1 1 . .
    C C5 0.2764(2) 0.65298(13) 0.43588(8) 0.0403(3) Uani d . 1 1 . .
    H H5 0.3441 0.5838 0.4679 0.048 Uiso calc R 1 1 . .
    C C6 0.36856(19) 0.68137(13) 0.36460(7) 0.0390(3) Uani d . 1 1 . .
    C C7 0.2877(2) 0.78645(15) 0.30869(8) 0.0433(3) Uani d . 1 1 . .
    C C8 0.5592(2) 0.60070(14) 0.34340(7) 0.0400(3) Uani d . 1 1 . .
    C C9 0.8147(2) 0.56123(16) 0.24473(8) 0.0502(4) Uani d . 1 1 . .
    H H9A 0.7809 0.4614 0.2415 0.060 Uiso calc R 1 1 . .
    H H9B 0.9363 0.5737 0.2827 0.060 Uiso calc R 1 1 . .
    C C10 0.8645(3) 0.61655(18) 0.16209(9) 0.0593(4) Uani d . 1 1 . .
    H H10A 0.7448 0.6008 0.1247 0.089 Uiso calc R 1 1 . .
    H H10B 0.9870 0.5683 0.1429 0.089 Uiso calc R 1 1 . .
    H H10C 0.8937 0.7159 0.1657 0.089 Uiso calc R 1 1 . .
    N N1 0.02503(19) 0.66332(12) 0.54287(7) 0.0472(3) Uani d . 1 1 . .
    H H1A 0.0873 0.5982 0.5717 0.057 Uiso calc R 1 1 . .
    N N2 0.2208(2) 0.87126(15) 0.26485(8) 0.0631(4) Uani d . 1 1 . .
    O O1 0.63859(15) 0.50906(11) 0.38609(6) 0.0539(3) Uani d . 1 1 . .
    O O2 0.63298(14) 0.64028(10) 0.27206(5) 0.0454(3) Uani d . 1 1 . .
loop_
    _atom_site_aniso_label
    _atom_site_aniso_U_11
    _atom_site_aniso_U_22
    _atom_site_aniso_U_33
    _atom_site_aniso_U_12
    _atom_site_aniso_U_13
    _atom_site_aniso_U_23
    C1 0.0510(8) 0.0684(10) 0.0490(8) 0.0055(7) 0.0159(6) -0.0045(7)
    C2 0.0537(9) 0.0672(10) 0.0587(9) 0.0183(7) 0.0105(7) 0.0000(8)
    C3 0.0544(8) 0.0562(9) 0.0464(8) 0.0119(7) 0.0072(6) 0.0048(6)
    C4 0.0420(7) 0.0431(7) 0.0359(6) -0.0008(6) 0.0034(5) -0.0025(5)
    C5 0.0402(7) 0.0420(7) 0.0386(7) 0.0013(5) 0.0018(5) -0.0001(5)
    C6 0.0375(7) 0.0422(7) 0.0375(6) -0.0014(5) 0.0024(5) 0.0005(5)
    C7 0.0414(7) 0.0477(8) 0.0412(7) 0.0014(6) 0.0068(5) 0.0012(6)
    C8 0.0388(7) 0.0434(7) 0.0380(7) -0.0012(5) 0.0032(5) 0.0002(5)
    C9 0.0450(7) 0.0541(8) 0.0526(8) 0.0072(6) 0.0133(6) 0.0026(7)
    C10 0.0608(9) 0.0625(10) 0.0565(9) 0.0038(7) 0.0227(7) 0.0043(7)
    N1 0.0487(7) 0.0524(7) 0.0412(6) 0.0062(5) 0.0091(5) 0.0043(5)
    N2 0.0660(9) 0.0669(8) 0.0570(8) 0.0129(7) 0.0092(6) 0.0184(7)
    O1 0.0540(6) 0.0611(6) 0.0474(6) 0.0163(5) 0.0092(4) 0.0123(5)
    O2 0.0425(5) 0.0507(6) 0.0437(5) 0.0047(4) 0.0120(4) 0.0066(4)
_geom_special_details
;
All e.s.d.'s (except the e.s.d. in the dihedral angle between two l.s. planes)
are estimated using the full covariance matrix. The cell e.s.d.'s are taken
into account individually in the estimation of e.s.d.'s in distances, angles
and torsion angles; correlations between e.s.d.'s in cell parameters are only
used when they are defined by crystal symmetry. An approximate (isotropic)
treatment of cell e.s.d.'s is used for estimating e.s.d.'s involving l.s.
planes.
;
loop_
    _geom_bond_atom_site_label_1
    _geom_bond_atom_site_label_2
    _geom_bond_site_symmetry_2
    _geom_bond_distance
    _geom_bond_publ_flag
    C1 N1 . 1.3386(18) ?
    C1 C2 . 1.371(2) ?
    C1 H1 . 0.9300 ?
    C2 C3 . 1.386(2) ?
    C2 H2 . 0.9300 ?
    C3 C4 . 1.3869(19) ?
    C3 H3 . 0.9300 ?
    C4 N1 . 1.3827(16) ?
    C4 C5 . 1.4165(18) ?
    C5 C6 . 1.3546(18) ?
    C5 H5 . 0.9300 ?
    C6 C7 . 1.4301(18) ?
    C6 C8 . 1.4753(18) ?
    C7 N2 . 1.1447(17) ?
    C8 O1 . 1.2080(15) ?
    C8 O2 . 1.3316(15) ?
    C9 O2 . 1.4528(16) ?
    C9 C10 . 1.4991(19) ?
    C9 H9A . 0.9700 ?
    C9 H9B . 0.9700 ?
    C10 H10A . 0.9600 ?
    C10 H10B . 0.9600 ?
    C10 H10C . 0.9600 ?
    N1 H1A . 0.8600 ?
loop_
    _geom_angle_atom_site_label_1
    _geom_angle_atom_site_label_2
    _geom_angle_atom_site_label_3
    _geom_angle_site_symmetry_1
    _geom_angle_site_symmetry_3
    _geom_angle
    _geom_angle_publ_flag
    N1 C1 C2 . . 108.49(12) ?
    N1 C1 H1 . . 125.8 ?
    C2 C1 H1 . . 125.8 ?
    C1 C2 C3 . . 107.40(13) ?
    C1 C2 H2 . . 126.3 ?
    C3 C2 H2 . . 126.3 ?
    C2 C3 C4 . . 108.22(13) ?
    C2 C3 H3 . . 125.9 ?
    C4 C3 H3 . . 125.9 ?
    N1 C4 C3 . . 105.90(12) ?
    N1 C4 C5 . . 119.30(12) ?
    C3 C4 C5 . . 134.80(12) ?
    C6 C5 C4 . . 129.78(12) ?
    C6 C5 H5 . . 115.1 ?
    C4 C5 H5 . . 115.1 ?
    C5 C6 C7 . . 122.53(12) ?
    C5 C6 C8 . . 118.95(11) ?
    C7 C6 C8 . . 118.53(11) ?
    N2 C7 C6 . . 178.93(14) ?
    O1 C8 O2 . . 124.05(12) ?
    O1 C8 C6 . . 123.60(11) ?
    O2 C8 C6 . . 112.35(11) ?
    O2 C9 C10 . . 107.37(12) ?
    O2 C9 H9A . . 110.2 ?
    C10 C9 H9A . . 110.2 ?
    O2 C9 H9B . . 110.2 ?
    C10 C9 H9B . . 110.2 ?
    H9A C9 H9B . . 108.5 ?
    C9 C10 H10A . . 109.5 ?
    C9 C10 H10B . . 109.5 ?
    H10A C10 H10B . . 109.5 ?
    C9 C10 H10C . . 109.5 ?
    H10A C10 H10C . . 109.5 ?
    H10B C10 H10C . . 109.5 ?
    C1 N1 C4 . . 110.00(12) ?
    C1 N1 H1A . . 125.0 ?
    C4 N1 H1A . . 125.0 ?
    C8 O2 C9 . . 115.85(10) ?
loop_
    _geom_torsion_atom_site_label_1
    _geom_torsion_atom_site_label_2
    _geom_torsion_atom_site_label_3
    _geom_torsion_atom_site_label_4
    _geom_torsion_site_symmetry_1
    _geom_torsion_site_symmetry_2
    _geom_torsion_site_symmetry_3
    _geom_torsion_site_symmetry_4
    _geom_torsion
    _geom_torsion_publ_flag
    N1 C1 C2 C3 . . . . -0.38(18) ?
    C1 C2 C3 C4 . . . . 0.31(18) ?
    C2 C3 C4 N1 . . . . -0.12(16) ?
    C2 C3 C4 C5 . . . . 178.72(15) ?
    N1 C4 C5 C6 . . . . 178.23(12) ?
    C3 C4 C5 C6 . . . . -0.5(3) ?
    C4 C5 C6 C7 . . . . 1.1(2) ?
    C4 C5 C6 C8 . . . . -178.64(12) ?
    C5 C6 C8 O1 . . . . 0.4(2) ?
    C7 C6 C8 O1 . . . . -179.34(12) ?
    C5 C6 C8 O2 . . . . -179.66(11) ?
    C7 C6 C8 O2 . . . . 0.57(17) ?
    C2 C1 N1 C4 . . . . 0.31(18) ?
    C3 C4 N1 C1 . . . . -0.11(16) ?
    C5 C4 N1 C1 . . . . -179.17(12) ?
    O1 C8 O2 C9 . . . . 2.78(19) ?
    C6 C8 O2 C9 . . . . -177.13(10) ?
    C10 C9 O2 C8 . . . . 176.96(11) ?
loop_
    _geom_hbond_atom_site_label_D
    _geom_hbond_atom_site_label_H
    _geom_hbond_atom_site_label_A
    _geom_hbond_site_symmetry_A
    _geom_hbond_distance_DH
    _geom_hbond_distance_HA
    _geom_hbond_distance_DA
    _geom_hbond_angle_DHA
    N1 H1A O1 3_666 0.86 2.09 2.874(2) 151
data_global
_journal_date_recd_electronic     2011-07-12
_journal_date_accepted     2011-07-17
_journal_name_full     'Acta Crystallographica, Section E'
_journal_year     2011
_journal_volume     67
_journal_issue      8
_journal_page_first     o2135
_journal_page_last     o2135
_journal_paper_category     QO
_journal_coeditor_code     IS2752
_publ_contact_author_name     'Haldorai Yuvaraj'
_publ_contact_author_address
;
      School of Chemical Engineering
      Yeungnam University
      Gyeongsan, Gyeongbuk 712-749
      Republic of Korea
;
_publ_contact_author_email     yuvraj_pd@yahoo.co.in
_publ_contact_author_fax     '+82-53-810-4631'
_publ_contact_author_phone     '+82-53-810-3240'
_publ_section_title
;
(<i>E</i>)-Ethyl 2-cyano-3-(1<i>H</i>-pyrrol-2-yl)acrylate
;
loop_
    _publ_author_name
    _publ_author_address
    'Haldorai Yuvaraj'
;     School of Chemical Engineering
      Yeungnam University
      Gyeongsan, Gyeongbuk 712-749
      Republic of Korea
;
    'D. Gayathri'
;     Department of Physics
      Dr. M.G.R Educational and Research Institute University
      Periyar E.V.R High Road
      Maduravoyal
      Chennai 600 095
      India
;
    'Rajesh G. Kalkhambkar'
;     Department of Chemistry
      Karnatak University's Karnatak Science College
      Dharwad 580 001
      Karnataka, India
;
    'Vivek K. Gupta'
;     Post Graduate Department of Physics & Electronics
      University of Jammu
      Jammu Tawi 180 006
      India
;
    'Rajnikant'
;    Post Graduate Department of Physics & Electronics
     University of Jammu
     Jammu Tawi 180 006
     India
;
