# Supplementary material for: (E)-Ethyl 2-cyano-3-(1H-pyrrol-2-yl)acrylate
Source: Acta Crystallogr Sect E Struct Rep Online. 2011 Jul 23;67(Pt 8):o2135. doi: 10.1107/S1600536811028790 (PMC3213575; doi:10.1107/S1600536811028790)
Supplement: Supplementary file 2 [file e-67-o2135-Isup2.hkl]

#
# h,k,l, Fc-squared, Fo-squared, sigma(Fo-squared) and status flag
#
data_I
_shelx_title ' RKR1 in P2(1)/n'
_shelx_refln_list_code          4
_shelx_F_calc_maximum      149.80
_exptl_crystal_F_000       400.00
_reflns_d_resolution_high  0.8107
 
loop_
 _symmetry_equiv_pos_as_xyz
 'x, y, z'
 '-x+1/2, y+1/2, -z+1/2'
 '-x, -y, -z'
 'x-1/2, -y-1/2, z-1/2'
 
_cell_length_a     6.2811
_cell_length_b     9.4698
_cell_length_c    16.3936
_cell_angle_alpha  90.000
_cell_angle_beta   92.645
_cell_angle_gamma  90.000
 
_shelx_F_squared_multiplier     1.000
 
loop_
 _refln_index_h
 _refln_index_k
 _refln_index_l
 _refln_F_squared_calc
 _refln_F_squared_meas
 _refln_F_squared_sigma
 _refln_observed_status
   2   0   0     1375.28     1418.82     11.14 o
   4   0   0      253.97      265.46      4.07 o
   6   0   0        4.28        2.49      0.87 o
   1   1   0      584.56      626.23      2.01 o
   2   1   0      464.86      466.84      3.61 o
   3   1   0      319.11      318.33      2.39 o
   4   1   0      503.94      550.35      5.06 o
   5   1   0       28.38       23.00      1.06 o
   6   1   0       12.85       12.31      1.31 o
   7   1   0        0.08        0.00      0.77 o
   0   2   0     3544.48     3332.10     11.27 o
   1   2   0      826.13      814.41      3.98 o
   2   2   0        4.32        2.64      0.18 o
   3   2   0        0.00        0.43      0.21 o
   4   2   0       19.58       16.64      0.68 o
   5   2   0      102.54      102.59      2.61 o
   6   2   0       11.00       11.67      1.11 o
   7   2   0        0.12        0.61      0.86 o
   1   3   0        2.93        4.59      0.25 o
   2   3   0      252.83      252.48      2.18 o
   3   3   0      180.14      188.80      3.02 o
   4   3   0        1.22        1.30      0.25 o
   5   3   0       20.44       19.15      1.08 o
   6   3   0        6.37        5.88      0.94 o
   7   3   0       14.80       15.25      1.53 o
   0   4   0     1469.72     1436.73      6.29 o
   1   4   0      856.49      883.73      3.58 o
   2   4   0        0.53        0.91      0.38 o
   3   4   0      201.83      230.74      2.54 o
   4   4   0       61.07       56.47      1.39 o
   5   4   0       41.72       39.37      1.83 o
   6   4   0        0.48        1.11      0.65 o
   7   4   0        4.44        4.11      1.13 o
   1   5   0        0.08        0.00      0.26 o
   2   5   0       61.15       61.91      1.48 o
   3   5   0       90.69       94.44      2.05 o
   4   5   0       10.47       13.01      1.18 o
   5   5   0        2.79        1.70      0.57 o
   6   5   0        0.00        0.98      0.67 o
   0   6   0      580.35      627.25      7.34 o
   1   6   0       50.64       56.59      1.30 o
   2   6   0        0.36        0.50      0.30 o
   3   6   0      277.38      271.04      4.10 o
   4   6   0        0.13        0.00      0.70 o
   5   6   0        1.76        0.97      0.55 o
   6   6   0        2.54        1.48      1.00 o
   1   7   0      183.25      186.54      2.72 o
   2   7   0       29.32       28.92      1.39 o
   3   7   0      427.54      427.55      8.88 o
   4   7   0        1.95        0.26      0.56 o
   5   7   0        6.15        5.54      1.06 o
   6   7   0       17.08       20.76      1.88 o
   0   8   0        2.59        2.02      0.72 o
   1   8   0       57.02       65.42      1.93 o
   2   8   0        6.09        5.13      0.71 o
   3   8   0       19.04       17.66      1.51 o
   4   8   0       15.92       16.67      1.36 o
   5   8   0       27.71       31.75      2.30 o
   1   9   0        0.63        0.82      0.60 o
   2   9   0       34.15       33.88      2.09 o
   3   9   0       46.06       44.27      2.51 o
   4   9   0       13.31       12.14      1.26 o
   0  10   0        2.58        1.79      1.11 o
   1  10   0       95.41       99.59      3.14 o
   2  10   0       13.86       13.25      1.30 o
   3  10   0        0.04        0.55      0.89 o
   4  10   0        8.10        8.98      1.29 o
   1  11   0       23.93       26.43      2.21 o
   2  11   0        6.31        4.95      1.04 o
  -7   0   1        2.85        2.04      1.01 o
  -5   0   1       27.18       21.76      1.37 o
  -3   0   1     4890.34     4996.70     28.88 o
   1   0   1      165.90      173.01      2.56 o
   3   0   1      275.12      285.80      3.52 o
   5   0   1      128.68      125.50      3.85 o
   7   0   1       30.45       34.05      2.84 o
  -7   1   1       36.90       39.88      2.46 o
  -6   1   1       17.97       17.56      1.39 o
  -5   1   1       11.76        9.44      0.72 o
  -4   1   1      312.43      317.24      2.97 o
  -3   1   1      251.07      270.82      2.14 o
  -2   1   1        3.71        2.38      0.17 o
  -1   1   1      184.41      164.88      0.96 o
   1   1   1      823.44      793.67      2.49 o
   2   1   1      197.80      171.29      1.73 o
   3   1   1       83.14       88.84      1.32 o
   4   1   1       22.30       23.85      0.95 o
   5   1   1        3.19        3.19      0.48 o
   6   1   1       16.18       15.01      1.26 o
   7   1   1        7.00        4.99      0.92 o
  -7   2   1        0.01        0.00      0.89 o
  -6   2   1       58.09       56.13      2.64 o
  -5   2   1        4.23        5.35      0.68 o
  -4   2   1      133.48      138.65      1.77 o
  -3   2   1       25.91       28.92      0.75 o
  -2   2   1      921.24      935.92      4.96 o
  -1   2   1       14.72       11.60      0.31 o
   0   2   1     2740.34     2499.50      6.96 o
   1   2   1    11029.48    10487.22     34.42 o
   2   2   1      245.78      217.05      1.76 o
   3   2   1       93.17       99.30      1.33 o
   4   2   1     1286.16     1307.30     10.78 o
   5   2   1       59.54       60.57      2.02 o
   6   2   1        4.94        5.44      0.78 o
   7   2   1        0.98        1.05      0.73 o
  -7   3   1        0.18        0.73      1.01 o
  -6   3   1       15.33       11.85      1.16 o
  -5   3   1       32.62       34.73      1.43 o
  -4   3   1        2.05        2.22      0.29 o
  -3   3   1      548.96      604.12      5.39 o
  -2   3   1      181.94      175.10      1.66 o
  -1   3   1       47.43       49.47      0.65 o
   0   3   1       38.19       38.13      0.57 o
   1   3   1       51.06       38.63      0.81 o
   2   3   1       75.23       65.87      1.14 o
   3   3   1       52.62       51.92      1.30 o
   4   3   1       41.78       43.31      1.08 o
   5   3   1      135.33      143.60      2.88 o
   6   3   1        1.29        1.19      0.60 o
   7   3   1        0.52        0.13      0.80 o
  -7   4   1        6.44        6.32      1.22 o
  -6   4   1       14.69       14.23      1.29 o
  -5   4   1        2.15        0.61      0.52 o
  -4   4   1        0.10        0.31      0.27 o
  -3   4   1      549.29      545.46      6.54 o
  -2   4   1       52.24       56.20      1.13 o
  -1   4   1       15.85       13.15      0.49 o
   0   4   1      448.59      425.16      2.47 o
   1   4   1       57.71       46.82      0.94 o
   2   4   1        8.09        7.55      0.58 o
   3   4   1       88.24       78.28      1.89 o
   4   4   1      243.02      242.38      5.53 o
   5   4   1       46.25       42.55      1.79 o
   6   4   1       50.35       50.34      2.34 o
   7   4   1        0.92        0.91      0.97 o
  -7   5   1        3.99        2.79      1.01 o
  -6   5   1        1.66        2.29      0.73 o
  -5   5   1        0.28        0.00      0.54 o
  -4   5   1        6.80        4.40      0.94 o
  -3   5   1        7.15        6.14      0.53 o
  -2   5   1       82.21       76.75      1.23 o
  -1   5   1        1.12        1.68      0.25 o
   0   5   1      258.22      286.29      2.47 o
   1   5   1      342.94      349.09      2.70 o
   2   5   1       52.18       50.11      1.35 o
   3   5   1       31.32       35.11      1.17 o
   4   5   1      426.32      427.99      6.34 o
   5   5   1       10.24        8.33      0.98 o
   6   5   1       12.92       15.22      1.26 o
  -6   6   1       18.85       22.86      2.06 o
  -5   6   1        7.72        5.86      0.83 o
  -4   6   1       23.14       21.91      1.45 o
  -3   6   1      247.81      253.88      4.08 o
  -2   6   1        0.92        0.34      0.19 o
  -1   6   1       16.07       16.10      0.74 o
   0   6   1       74.27       87.06      1.86 o
   1   6   1       44.56       51.36      1.30 o
   2   6   1       23.22       23.84      1.06 o
   3   6   1      127.58      121.53      2.40 o
   4   6   1        7.07        5.11      0.92 o
   5   6   1       44.78       36.90      1.98 o
   6   6   1        3.96        3.84      0.85 o
  -6   7   1       30.07       36.26      2.66 o
  -5   7   1        0.00        0.00      0.71 o
  -4   7   1       32.16       27.70      1.70 o
  -3   7   1       80.36       78.92      2.49 o
  -2   7   1       65.67       69.00      1.93 o
  -1   7   1        0.08        0.70      0.63 o
   0   7   1       20.24       20.53      1.14 o
   1   7   1        0.02        0.39      0.37 o
   2   7   1        7.03        7.43      0.84 o
   3   7   1        4.20        4.92      0.94 o
   4   7   1       25.93       24.83      1.54 o
   5   7   1        0.12        0.56      0.88 o
   6   7   1       24.10       33.51      2.37 o
  -5   8   1       18.57       18.67      1.74 o
  -4   8   1       13.94       11.99      1.19 o
  -3   8   1       46.20       49.48      2.46 o
  -2   8   1       99.80      101.85      2.99 o
  -1   8   1       17.37       16.48      1.08 o
   0   8   1       22.48       19.93      1.27 o
   1   8   1       78.75       79.60      2.02 o
   2   8   1       48.64       48.39      2.08 o
   3   8   1       75.29       77.29      3.05 o
   4   8   1        2.26        1.36      0.65 o
   5   8   1       18.04       24.16      2.02 o
  -4   9   1        4.92        4.62      1.03 o
  -3   9   1        0.97        0.53      1.22 o
  -2   9   1       24.82       25.69      1.86 o
  -1   9   1        4.22        3.21      0.64 o
   0   9   1        5.29        5.60      0.72 o
   1   9   1        0.19        0.21      0.66 o
   2   9   1       63.55       57.93      2.57 o
   3   9   1       15.79       17.66      1.64 o
   4   9   1       22.68       24.98      1.76 o
  -4  10   1        4.79        8.25      1.36 o
  -3  10   1        2.65        1.38      0.87 o
  -2  10   1       39.48       39.20      2.23 o
  -1  10   1       13.53       13.09      1.30 o
   0  10   1        4.89        3.45      0.80 o
   1  10   1        0.70        0.00      0.74 o
   2  10   1        5.51        4.62      0.96 o
   3  10   1        3.53        2.64      0.89 o
  -2  11   1        4.74        4.80      1.09 o
  -1  11   1        0.19        0.00      1.21 o
   0  11   1        0.67        0.60      0.81 o
   1  11   1        0.00        0.98      0.94 o
   2  11   1        0.12        0.25      0.81 o
  -6   0   2       41.61       41.11      2.78 o
  -4   0   2      101.64      101.27      3.42 o
  -2   0   2        8.90       12.46      0.58 o
   2   0   2     4480.15     4411.10     16.98 o
   4   0   2       57.12       58.02      2.32 o
   6   0   2      102.07      108.57      4.02 o
  -7   1   2       17.15       14.54      1.56 o
  -6   1   2       41.43       40.83      2.13 o
  -5   1   2       48.07       43.36      2.00 o
  -4   1   2      130.72      142.50      2.40 o
  -3   1   2      462.85      490.00      3.58 o
  -2   1   2      438.16      423.25      2.51 o
  -1   1   2      144.18      152.23      1.02 o
   1   1   2       10.26        6.87      0.22 o
   2   1   2       66.70       65.82      0.80 o
   3   1   2        0.67        0.41      0.17 o
   4   1   2       96.28       98.05      2.04 o
   5   1   2       41.33       39.63      1.56 o
   6   1   2       23.10       22.86      1.42 o
   7   1   2        0.83        1.10      0.91 o
  -7   2   2        0.03        0.00      0.93 o
  -6   2   2        0.43        0.00      0.68 o
  -5   2   2       28.53       24.70      1.31 o
  -4   2   2        0.42        0.44      0.25 o
  -3   2   2      170.00      190.76      2.01 o
  -2   2   2      931.82      958.67      4.30 o
  -1   2   2     1020.53     1029.83      5.19 o
   0   2   2     2880.43     2680.22      7.13 o
   1   2   2    22440.30    20095.28     84.16 o
   2   2   2      295.91      311.86      2.32 o
   3   2   2       19.20       17.42      0.49 o
   4   2   2        6.11        2.96      0.39 o
   5   2   2       13.65       15.68      1.06 o
   6   2   2        3.73        3.94      0.69 o
   7   2   2        7.06        7.13      1.28 o
  -7   3   2       70.60       76.81      3.60 o
  -6   3   2        0.08        0.00      0.66 o
  -5   3   2        8.71        6.21      0.67 o
  -4   3   2       17.71       21.26      0.83 o
  -3   3   2      236.84      231.08      2.27 o
  -2   3   2        1.66        1.62      0.24 o
  -1   3   2       54.32       61.81      0.76 o
   0   3   2       16.69       13.45      0.38 o
   1   3   2     3357.18     3502.33     15.68 o
   2   3   2       40.85       49.40      1.28 o
   3   3   2       49.89       43.36      1.41 o
   4   3   2       29.80       30.24      1.03 o
   5   3   2      161.10      168.39      3.11 o
   6   3   2        0.83        1.31      0.62 o
   7   3   2        4.46        5.31      1.03 o
  -7   4   2       15.89       18.74      1.91 o
  -6   4   2        2.23        1.59      0.63 o
  -5   4   2       70.56       70.40      2.19 o
  -4   4   2      164.42      155.41      2.88 o
  -3   4   2        6.42        8.30      0.46 o
  -2   4   2      126.35      126.07      1.45 o
  -1   4   2       85.16       88.43      1.22 o
   0   4   2      620.88      663.92      3.11 o
   1   4   2      769.74      813.57      5.49 o
   2   4   2       26.16       24.62      0.81 o
   3   4   2        5.21        5.83      0.62 o
   4   4   2      339.36      326.40      5.26 o
   5   4   2       42.65       42.08      1.79 o
   6   4   2       12.69       10.93      1.06 o
   7   4   2        3.24        3.10      0.95 o
  -6   5   2       19.92       15.76      1.64 o
  -5   5   2       95.19       93.07      3.42 o
  -4   5   2       81.40       81.93      1.74 o
  -3   5   2       38.58       40.00      1.09 o
  -2   5   2      597.22      590.37      4.13 o
  -1   5   2        5.42        4.02      0.36 o
   0   5   2       90.50      102.98      1.63 o
   1   5   2        5.11        3.34      0.32 o
   2   5   2      162.51      162.93      2.63 o
   3   5   2       89.97       94.41      2.43 o
   4   5   2      133.68      132.92      3.60 o
   5   5   2        0.15        0.25      0.61 o
   6   5   2        6.34        5.28      0.89 o
  -6   6   2        9.92       11.32      1.42 o
  -5   6   2       25.09       25.83      1.82 o
  -4   6   2      199.27      198.35      4.14 o
  -3   6   2        0.23        0.40      0.66 o
  -2   6   2       54.31       60.07      1.24 o
  -1   6   2        4.24        4.58      0.44 o
   0   6   2      277.45      293.17      3.19 o
   1   6   2      123.39      113.54      1.83 o
   2   6   2       20.30       21.16      0.98 o
   3   6   2        0.21        0.53      0.72 o
   4   6   2       33.82       30.17      1.75 o
   5   6   2       11.29       12.07      1.30 o
   6   6   2       10.86       14.93      1.49 o
  -6   7   2        2.68        3.40      0.96 o
  -5   7   2        0.17        0.76      0.77 o
  -4   7   2       33.19       31.61      1.84 o
  -3   7   2       19.01       21.71      1.41 o
  -2   7   2       16.85       17.15      0.94 o
  -1   7   2       57.43       56.03      1.70 o
   0   7   2       96.32       98.56      2.17 o
   1   7   2        2.35        2.60      0.42 o
   2   7   2       63.53       65.07      2.07 o
   3   7   2      126.52      128.83      3.70 o
   4   7   2       62.16       61.03      2.60 o
   5   7   2       78.83       84.26      3.44 o
   6   7   2        9.46       11.67      1.41 o
  -5   8   2       17.71       19.58      1.82 o
  -4   8   2        0.70        0.26      1.05 o
  -3   8   2        0.01        0.00      0.81 o
  -2   8   2      225.06      224.19      4.41 o
  -1   8   2        1.15        1.01      0.41 o
   0   8   2       73.59       74.27      2.32 o
   1   8   2       25.26       24.26      1.22 o
   2   8   2      115.52      115.94      3.16 o
   3   8   2       32.25       25.47      1.81 o
   4   8   2        0.03        0.00      0.67 o
   5   8   2        1.93        0.79      0.97 o
  -4   9   2       27.90       33.59      2.16 o
  -3   9   2       15.59       15.76      1.52 o
  -2   9   2       90.37       93.86      3.11 o
  -1   9   2       54.21       51.73      2.12 o
   0   9   2       12.71       12.13      1.08 o
   1   9   2        4.39        4.37      0.89 o
   2   9   2        4.37        3.65      0.81 o
   3   9   2       11.63       13.28      1.22 o
   4   9   2        3.12        3.41      0.76 o
  -3  10   2        3.98        5.44      1.05 o
  -2  10   2        4.03        4.54      0.95 o
  -1  10   2        7.75        8.10      1.01 o
   0  10   2        0.45        0.67      0.63 o
   1  10   2        0.91        0.43      0.73 o
   2  10   2        4.50        4.77      0.90 o
   3  10   2        0.90        0.65      0.84 o
  -2  11   2       14.24       14.80      1.51 o
  -1  11   2        4.07        5.02      1.17 o
   0  11   2        5.59        4.88      1.09 o
   1  11   2        5.85        6.54      1.07 o
   2  11   2        0.19        1.00      0.78 o
  -7   0   3       13.89       12.45      1.99 o
  -5   0   3      153.54      157.12      4.87 o
  -3   0   3      573.82      621.05      8.41 o
  -1   0   3     6009.19     5643.51     23.55 o
   1   0   3    16046.98    13796.96     86.41 o
   3   0   3      526.72      520.84      4.22 o
   5   0   3      282.98      287.10      5.81 o
   7   0   3        7.38        7.13      1.38 o
  -7   1   3        2.09        2.02      0.74 o
  -6   1   3        4.89        2.38      0.85 o
  -5   1   3       14.25       10.19      0.78 o
  -4   1   3      201.98      210.43      3.78 o
  -3   1   3      687.95      775.26      7.42 o
  -2   1   3      421.92      399.39      2.20 o
  -1   1   3     1674.80     1629.26      6.13 o
   0   1   3      111.77      119.60      0.97 o
   1   1   3      972.25      958.94      3.74 o
   2   1   3       86.07       89.34      0.82 o
   3   1   3       59.06       55.12      0.96 o
   4   1   3       10.91       11.35      0.69 o
   5   1   3      261.82      286.05      4.02 o
   6   1   3        6.21        5.16      0.63 o
   7   1   3        0.20        0.00      0.90 o
  -7   2   3        4.27        2.66      0.99 o
  -6   2   3       21.05       19.18      1.56 o
  -5   2   3      183.54      190.83      4.40 o
  -4   2   3      145.42      152.47      2.89 o
  -3   2   3      326.46      361.83      3.15 o
  -2   2   3     2126.56     2130.25      9.16 o
  -1   2   3        2.27        2.37      0.16 o
   0   2   3       50.19       35.83      0.55 o
   1   2   3     1814.37     1829.14      8.36 o
   2   2   3      566.47      615.30      4.52 o
   3   2   3       24.57       21.48      0.55 o
   4   2   3       60.76       60.05      1.22 o
   5   2   3       70.68       67.39      1.96 o
   6   2   3       43.69       46.99      2.03 o
   7   2   3       32.91       35.68      2.66 o
  -7   3   3       66.09       77.26      3.66 o
  -6   3   3       19.81       22.15      1.60 o
  -5   3   3        5.15        4.08      0.63 o
  -4   3   3       48.09       41.31      1.71 o
  -3   3   3        3.35        5.18      0.44 o
  -2   3   3      867.49      894.03      5.83 o
  -1   3   3        5.73        6.63      0.28 o
   0   3   3      155.65      148.24      1.50 o
   1   3   3      258.20      219.03      1.70 o
   2   3   3      558.77      575.47      4.38 o
   3   3   3        0.04        0.03      0.23 o
   4   3   3      151.25      150.05      4.36 o
   5   3   3       80.15       77.33      2.14 o
   6   3   3        8.88        9.46      1.03 o
   7   3   3        9.76       10.37      1.36 o
  -7   4   3       20.08       24.63      2.45 o
  -6   4   3        1.56        1.49      0.91 o
  -5   4   3       30.01       27.76      1.37 o
  -4   4   3       43.88       36.59      1.22 o
  -3   4   3        6.18        6.87      0.45 o
  -2   4   3        0.51        2.58      0.24 o
  -1   4   3       14.86       15.35      0.99 o
   0   4   3        0.64        1.14      0.22 o
   1   4   3      236.43      247.55      2.19 o
   2   4   3     1365.54     1424.25      9.28 o
   3   4   3      118.31      120.34      2.13 o
   4   4   3       56.73       51.89      2.14 o
   5   4   3       55.85       53.06      2.03 o
   6   4   3        3.67        3.40      0.75 o
   7   4   3        0.31        1.56      0.96 o
  -6   5   3        0.72        0.00      0.86 o
  -5   5   3        1.89        2.16      0.67 o
  -4   5   3        3.04        2.68      0.51 o
  -3   5   3      167.69      182.44      2.44 o
  -2   5   3        7.00        6.07      0.40 o
  -1   5   3       10.28       10.19      0.51 o
   0   5   3        7.25        6.84      0.43 o
   1   5   3       74.00       69.79      1.28 o
   2   5   3      377.99      382.41      5.09 o
   3   5   3       61.81       59.60      1.57 o
   4   5   3       82.71       84.02      2.86 o
   5   5   3       32.51       34.30      1.83 o
   6   5   3       54.93       59.67      2.67 o
  -6   6   3        8.19        7.15      1.26 o
  -5   6   3        0.10        0.30      0.64 o
  -4   6   3        0.30        1.10      0.49 o
  -3   6   3        8.91       11.71      0.73 o
  -2   6   3      369.46      370.20      3.23 o
  -1   6   3      121.13      118.85      2.28 o
   0   6   3        1.25        0.66      0.43 o
   1   6   3       31.11       34.37      1.13 o
   2   6   3       25.39       25.50      1.08 o
   3   6   3      101.57      102.70      2.60 o
   4   6   3      225.62      224.05      4.63 o
   5   6   3        3.58        2.48      0.79 o
   6   6   3       13.33       17.12      1.53 o
  -6   7   3        0.08        0.09      0.86 o
  -5   7   3       17.65       16.28      1.55 o
  -4   7   3       26.60       24.98      1.68 o
  -3   7   3        0.18        0.41      0.57 o
  -2   7   3      163.81      166.08      2.89 o
  -1   7   3       12.14       10.63      0.78 o
   0   7   3       74.30       84.02      2.02 o
   1   7   3        0.08        0.75      0.49 o
   2   7   3       13.90       13.55      0.89 o
   3   7   3       41.08       37.05      1.70 o
   4   7   3       24.73       28.79      1.81 o
   5   7   3        0.75        0.27      0.77 o
   6   7   3        0.10        0.00      0.76 o
  -5   8   3       18.47       21.11      1.89 o
  -4   8   3        0.37        0.00      0.90 o
  -3   8   3       16.57       15.73      1.41 o
  -2   8   3       14.76       12.25      0.98 o
  -1   8   3       21.49       21.48      1.14 o
   0   8   3        3.34        2.98      0.50 o
   1   8   3       30.09       30.13      1.45 o
   2   8   3       99.89      100.57      3.17 o
   3   8   3        6.51        4.49      0.73 o
   4   8   3        0.05        0.00      0.72 o
   5   8   3        0.01        0.00      0.81 o
  -4   9   3       14.69       10.55      1.67 o
  -3   9   3        8.96        9.81      1.23 o
  -2   9   3      103.81      104.47      3.25 o
  -1   9   3        8.00        6.16      0.71 o
   0   9   3       25.97       24.54      1.42 o
   1   9   3       16.88       17.19      1.27 o
   2   9   3        0.19        0.83      0.85 o
   3   9   3        2.84        1.83      0.73 o
   4   9   3        2.14        2.38      0.70 o
  -3  10   3        5.07        5.34      1.32 o
  -2  10   3       20.99       20.12      1.61 o
  -1  10   3      105.68      110.94      3.32 o
   0  10   3       14.20       15.22      1.34 o
   1  10   3        6.28        4.72      0.86 o
   2  10   3       24.72       25.98      1.86 o
   3  10   3        0.56        1.09      0.87 o
  -2  11   3        0.01        0.00      1.03 o
  -1  11   3        1.27        2.04      1.04 o
   0  11   3       50.72       57.27      3.02 o
   1  11   3       12.01       10.84      1.30 o
   2  11   3        0.70        0.54      0.86 o
  -6   0   4       47.82       48.04      3.02 o
  -4   0   4      769.91      757.86      9.51 o
  -2   0   4      120.28      133.76      2.92 o
   0   0   4     1325.32     1271.69      4.94 o
   2   0   4     1423.82     1335.25      5.78 o
   4   0   4        2.16        1.95      0.38 o
   6   0   4       43.00       46.58      2.33 o
  -7   1   4        0.72        0.35      0.73 o
  -6   1   4      252.67      259.86      5.36 o
  -5   1   4       58.23       53.25      2.49 o
  -4   1   4        5.10        4.71      0.56 o
  -3   1   4        0.55        0.73      0.23 o
  -2   1   4     1279.97     1438.52      6.47 o
  -1   1   4       49.05       44.87      0.67 o
   0   1   4      596.35      568.67      2.43 o
   1   1   4     1347.94     1298.01      4.81 o
   2   1   4      466.43      491.01      2.18 o
   3   1   4       30.78       26.50      0.65 o
   4   1   4        9.06        9.58      0.54 o
   5   1   4       27.85       28.18      1.19 o
   6   1   4        4.65        4.63      0.62 o
   7   1   4        0.01        0.00      0.92 o
  -7   2   4       32.86       34.13      2.33 o
  -6   2   4        0.29        0.78      0.70 o
  -5   2   4        8.35        8.04      0.79 o
  -4   2   4       10.35       14.22      0.93 o
  -3   2   4       79.27       86.77      1.65 o
  -2   2   4       19.89       18.26      0.54 o
  -1   2   4      253.94      246.30      1.54 o
   0   2   4      862.64      875.51      4.33 o
   1   2   4      142.05      171.21      1.50 o
   2   2   4      294.35      265.53      2.43 o
   3   2   4      281.46      283.49      2.49 o
   4   2   4      121.86      123.77      1.68 o
   5   2   4      317.81      324.89      8.45 o
   6   2   4        8.95        6.85      0.90 o
   7   2   4        0.00        0.00      0.74 o
  -7   3   4        1.00        0.00      0.90 o
  -6   3   4       10.49       13.81      1.30 o
  -5   3   4       57.26       55.53      2.04 o
  -4   3   4       19.15       17.22      0.89 o
  -3   3   4      935.74      976.92      4.92 o
  -2   3   4      814.11      899.70      5.10 o
  -1   3   4     1841.21     1845.50      8.30 o
   0   3   4       28.73       29.10      0.59 o
   1   3   4      608.80      646.29      4.10 o
   2   3   4      157.28      135.63      1.70 o
   3   3   4      428.18      402.26      5.75 o
   4   3   4        6.25        5.35      0.45 o
   5   3   4        1.86        0.92      0.50 o
   6   3   4       43.26       43.92      2.30 o
   7   3   4        1.21        0.23      0.74 o
  -7   4   4       33.14       38.29      2.67 o
  -6   4   4       28.27       29.06      1.99 o
  -5   4   4       10.06        8.75      0.76 o
  -4   4   4       59.21       69.69      1.44 o
  -3   4   4      136.55      143.65      1.86 o
  -2   4   4      448.98      494.43      3.21 o
  -1   4   4      183.89      199.92      1.97 o
   0   4   4      696.17      691.22      3.83 o
   1   4   4      262.51      247.70      2.32 o
   2   4   4     1899.12     1808.29      8.12 o
   3   4   4        0.19        0.22      0.30 o
   4   4   4        0.47        0.61      0.31 o
   5   4   4      174.99      181.86      4.11 o
   6   4   4        3.70        3.18      0.74 o
   7   4   4        3.08        4.08      0.87 o
  -6   5   4       15.55       13.57      1.69 o
  -5   5   4       29.05       28.24      1.81 o
  -4   5   4       11.26       11.60      0.73 o
  -3   5   4      124.81      120.77      1.94 o
  -2   5   4       59.41       49.02      1.15 o
  -1   5   4       23.97       22.16      0.89 o
   0   5   4        0.91        0.63      0.28 o
   1   5   4      433.12      477.25      3.52 o
   2   5   4      774.18      761.03      8.52 o
   3   5   4      143.53      149.34      2.40 o
   4   5   4       73.86       77.16      2.76 o
   5   5   4       39.70       45.42      2.32 o
   6   5   4        0.01        0.17      0.63 o
  -6   6   4        4.71        4.11      0.97 o
  -5   6   4        0.18        0.87      0.79 o
  -4   6   4       46.70       41.83      1.76 o
  -3   6   4       46.72       47.27      1.51 o
  -2   6   4       77.38       82.24      1.67 o
  -1   6   4        1.31        1.14      0.34 o
   0   6   4        0.87        0.57      0.31 o
   1   6   4      236.45      248.25      2.98 o
   2   6   4        1.24        1.13      0.43 o
   3   6   4       51.17       52.66      1.86 o
   4   6   4       60.28       58.89      2.18 o
   5   6   4        5.13        3.89      0.80 o
   6   6   4       15.41       15.81      1.35 o
  -6   7   4       14.14       16.50      1.93 o
  -5   7   4        0.00        0.00      0.81 o
  -4   7   4       62.90       65.15      2.85 o
  -3   7   4      173.53      175.74      3.80 o
  -2   7   4        3.19        2.52      0.49 o
  -1   7   4        4.47        3.99      0.77 o
   0   7   4       47.71       52.49      1.62 o
   1   7   4       67.18       60.53      2.04 o
   2   7   4        0.65        0.71      0.45 o
   3   7   4        1.88        1.59      0.54 o
   4   7   4       24.62       23.76      1.50 o
   5   7   4        0.72        0.00      0.77 o
  -5   8   4        0.01        0.00      0.99 o
  -4   8   4        9.56        7.89      1.22 o
  -3   8   4      119.79      133.58      3.61 o
  -2   8   4        2.14        1.29      0.68 o
  -1   8   4       90.88       88.03      2.24 o
   0   8   4       14.81       14.05      0.92 o
   1   8   4        6.21        8.02      0.79 o
   2   8   4        4.42        3.92      0.81 o
   3   8   4        0.12        0.00      0.68 o
   4   8   4        1.73        0.31      0.66 o
   5   8   4        0.22        0.00      0.71 o
  -4   9   4        3.95        3.74      1.08 o
  -3   9   4        1.34        1.31      0.93 o
  -2   9   4        3.99        3.48      0.79 o
  -1   9   4        2.26        2.76      0.77 o
   0   9   4        0.09        0.72      0.60 o
   1   9   4       18.13       16.83      1.30 o
   2   9   4       23.38       19.91      1.68 o
   3   9   4        5.41        2.63      0.81 o
   4   9   4        6.21        9.52      1.18 o
  -3  10   4       31.90       33.72      2.31 o
  -2  10   4        1.31        2.03      0.87 o
  -1  10   4       19.47       19.11      1.62 o
   0  10   4       64.87       75.01      2.73 o
   1  10   4        6.70        8.10      1.10 o
   2  10   4        3.07        3.74      0.95 o
   3  10   4        0.00        0.00      0.89 o
  -2  11   4       23.98       26.00      2.06 o
  -1  11   4       44.93       51.29      2.88 o
   0  11   4        0.03        0.00      0.92 o
   1  11   4        0.00        0.00      0.90 o
   2  11   4        6.58        5.80      1.08 o
  -7   0   5       14.52       12.33      1.94 o
  -5   0   5        3.40        3.89      0.94 o
  -3   0   5       46.56       51.38      1.70 o
  -1   0   5      355.43      326.28     12.21 o
   1   0   5      717.69      756.01      5.06 o
   3   0   5      106.06      114.35      2.11 o
   5   0   5        9.41        9.79      0.97 o
   7   0   5       13.03       13.65      2.25 o
  -7   1   5       35.38       33.50      2.14 o
  -6   1   5       85.07       86.48      3.14 o
  -5   1   5        0.33        0.26      0.53 o
  -4   1   5        4.78        4.48      0.75 o
  -3   1   5       30.62       29.45      0.91 o
  -2   1   5      772.79      825.23      4.11 o
  -1   1   5       15.73       15.18      0.41 o
   0   1   5      969.27      978.98      7.78 o
   1   1   5        5.63        4.06      0.18 o
   2   1   5      262.50      297.51      1.66 o
   3   1   5       12.72       10.30      0.46 o
   4   1   5       40.15       40.27      1.05 o
   5   1   5       60.95       56.12      1.63 o
   6   1   5      108.86      116.96      2.71 o
   7   1   5       25.25       29.32      2.72 o
  -7   2   5        3.14        3.84      0.97 o
  -6   2   5        0.56        0.11      0.87 o
  -5   2   5        5.11        4.97      0.63 o
  -4   2   5      132.80      144.93      2.56 o
  -3   2   5      440.48      443.67      3.55 o
  -2   2   5        1.21        1.40      0.23 o
  -1   2   5      193.79      195.45      1.44 o
   0   2   5     1216.26     1214.17      8.43 o
   1   2   5        6.96       10.13      0.34 o
   2   2   5     1979.58     1991.78      7.89 o
   3   2   5        0.19        0.00      0.19 o
   4   2   5        0.01        0.00      0.22 o
   5   2   5        9.60        7.63      0.62 o
   6   2   5        0.00        0.01      0.61 o
   7   2   5        4.88        4.93      1.04 o
  -7   3   5        1.64        1.42      0.84 o
  -6   3   5      184.25      183.81      4.67 o
  -5   3   5       32.06       27.45      1.47 o
  -4   3   5      180.72      172.37      2.91 o
  -3   3   5       23.14       27.14      0.89 o
  -2   3   5       75.28       76.45      1.45 o
  -1   3   5      198.95      220.76      1.78 o
   0   3   5        0.68        0.51      0.17 o
   1   3   5       35.02       34.11      0.72 o
   2   3   5     2214.50     2250.21     11.14 o
   3   3   5       14.42       16.23      0.53 o
   4   3   5       98.98       95.83      1.75 o
   5   3   5       51.82       54.02      1.77 o
   6   3   5       88.21       94.09      2.98 o
   7   3   5        3.71        3.60      0.82 o
  -7   4   5       19.29       18.53      1.82 o
  -6   4   5       24.40       26.10      2.06 o
  -5   4   5        0.03        0.79      0.53 o
  -4   4   5       60.74       59.62      1.57 o
  -3   4   5      438.51      451.63      4.42 o
  -2   4   5      131.71      132.39      2.02 o
  -1   4   5      304.68      292.68      2.93 o
   0   4   5      157.38      168.92      1.84 o
   1   4   5       64.85       74.72      1.30 o
   2   4   5      624.51      616.02      3.48 o
   3   4   5      114.07      101.28      1.75 o
   4   4   5       57.16       51.65      1.65 o
   5   4   5      281.80      288.74      4.68 o
   6   4   5       40.08       39.90      1.94 o
  -6   5   5       18.27       20.84      1.94 o
  -5   5   5        2.00        2.00      0.65 o
  -4   5   5       19.80       19.78      0.99 o
  -3   5   5       15.70       14.57      0.77 o
  -2   5   5        0.24        0.67      0.32 o
  -1   5   5      841.46      857.24      5.61 o
   0   5   5      325.46      338.99      3.13 o
   1   5   5       68.83       74.11      1.50 o
   2   5   5      311.83      297.18      4.08 o
   3   5   5        2.54        3.22      0.47 o
   4   5   5       68.67       62.45      2.12 o
   5   5   5       42.54       44.79      2.06 o
   6   5   5        0.01        0.00      0.61 o
  -6   6   5        2.10        2.71      0.88 o
  -5   6   5       14.19       16.48      1.44 o
  -4   6   5        3.05        2.56      0.64 o
  -3   6   5       51.08       42.93      1.74 o
  -2   6   5        1.49        1.57      0.42 o
  -1   6   5      113.65      129.08      2.33 o
   0   6   5       33.66       31.33      1.13 o
   1   6   5       28.48       32.23      1.05 o
   2   6   5        1.92        2.24      0.37 o
   3   6   5      452.27      431.00      4.78 o
   4   6   5       25.90       25.03      1.37 o
   5   6   5        1.19        1.18      0.63 o
   6   6   5       17.82       17.74      1.40 o
  -5   7   5        5.47        2.72      0.89 o
  -4   7   5       16.67       16.07      1.45 o
  -3   7   5       35.78       31.31      1.46 o
  -2   7   5        0.00        0.41      0.44 o
  -1   7   5        3.92        4.41      0.60 o
   0   7   5        1.38        1.33      0.42 o
   1   7   5       57.06       54.24      1.72 o
   2   7   5       14.07       14.54      1.20 o
   3   7   5      127.22      128.09      3.18 o
   4   7   5        0.45        0.00      0.63 o
   5   7   5        8.77        6.24      0.94 o
  -5   8   5        1.41        2.68      0.97 o
  -4   8   5        2.69        3.68      0.96 o
  -3   8   5        1.94        2.23      0.76 o
  -2   8   5       39.59       40.30      1.82 o
  -1   8   5      174.26      174.24      3.28 o
   0   8   5        5.02        4.40      0.58 o
   1   8   5       92.11       88.89      2.72 o
   2   8   5       10.29        6.33      1.02 o
   3   8   5        6.60        5.10      0.78 o
   4   8   5        0.23        0.51      0.68 o
   5   8   5        1.73        1.30      0.81 o
  -4   9   5        9.12       10.79      1.37 o
  -3   9   5        6.64        6.18      1.13 o
  -2   9   5        2.07        0.80      0.72 o
  -1   9   5       88.31       84.43      2.84 o
   0   9   5        5.34        3.07      0.81 o
   1   9   5       63.44       61.91      2.44 o
   2   9   5        9.19        7.76      1.06 o
   3   9   5        8.31        9.18      1.10 o
   4   9   5        5.22        6.06      0.99 o
  -3  10   5       33.96       41.49      2.60 o
  -2  10   5       29.59       35.57      2.13 o
  -1  10   5        0.02        0.59      0.91 o
   0  10   5        5.71        4.73      0.89 o
   1  10   5        4.84        6.10      0.97 o
   2  10   5       23.31       23.29      1.87 o
   3  10   5        8.69        7.64      1.22 o
  -1  11   5       56.77       63.11      3.26 o
   0  11   5        2.19        2.47      1.19 o
   1  11   5        1.27        1.53      1.15 o
  -6   0   6       72.41       61.20      4.19 o
  -4   0   6       39.74       40.81      2.27 o
  -2   0   6      163.21      145.74      2.34 o
   0   0   6      446.22      432.08      4.43 o
   2   0   6      427.55      463.49      3.46 o
   4   0   6       23.60       23.58      1.22 o
   6   0   6      195.02      215.90      7.63 o
  -7   1   6        8.32        9.84      1.39 o
  -6   1   6       25.45       24.09      1.71 o
  -5   1   6       11.64        6.60      1.06 o
  -4   1   6      171.76      178.68      3.97 o
  -3   1   6      138.66      126.51      2.08 o
  -2   1   6      688.57      740.28      4.31 o
  -1   1   6       11.35       19.08      0.55 o
   0   1   6      495.31      506.94      5.35 o
   1   1   6       66.03       68.10      0.78 o
   2   1   6       85.67       92.01      1.09 o
   3   1   6       15.80       14.91      0.57 o
   4   1   6       60.97       66.59      1.40 o
   5   1   6        6.70        5.99      0.52 o
   6   1   6       77.33       75.67      3.04 o
   7   1   6        5.20        6.14      2.76 o
  -7   2   6        0.30        1.99      0.79 o
  -6   2   6      143.67      148.10      4.50 o
  -5   2   6      235.88      234.55      4.74 o
  -4   2   6        1.82        0.59      0.37 o
  -3   2   6      153.61      137.63      1.75 o
  -2   2   6     1512.58     1649.02      7.90 o
  -1   2   6       15.33       18.78      0.50 o
   0   2   6      178.13      184.42      1.68 o
   1   2   6      873.78      900.06      4.82 o
   2   2   6      155.98      169.77      1.54 o
   3   2   6       27.82       21.47      0.65 o
   4   2   6        1.89        1.28      0.27 o
   5   2   6        7.95        5.41      0.50 o
   6   2   6       85.04       89.01      4.04 o
   7   2   6        0.01        0.00      1.06 o
  -7   3   6        2.82        3.33      0.97 o
  -6   3   6      135.37      137.60      4.08 o
  -5   3   6       75.43       72.82      2.94 o
  -4   3   6        9.54       10.10      0.78 o
  -3   3   6        0.08        0.35      0.30 o
  -2   3   6      249.28      254.48      2.76 o
  -1   3   6     1105.55     1157.89      5.69 o
   0   3   6        0.94        0.34      0.17 o
   1   3   6      226.03      247.76      1.76 o
   2   3   6        0.08        1.26      0.46 o
   3   3   6       92.08       83.78      1.34 o
   4   3   6       12.75       10.57      0.57 o
   5   3   6      109.34      106.06      2.53 o
   6   3   6       12.65       15.53      1.29 o
   7   3   6        4.58        5.34      1.19 o
  -7   4   6        6.96        7.28      1.46 o
  -6   4   6       53.69       63.58      3.17 o
  -5   4   6       37.41       29.91      1.49 o
  -4   4   6        0.60        0.92      0.30 o
  -3   4   6        8.69       10.63      0.68 o
  -2   4   6        1.28        1.92      0.32 o
  -1   4   6       76.18       74.95      1.53 o
   0   4   6        0.03        0.22      0.21 o
   1   4   6      107.75       93.21      1.52 o
   2   4   6      258.86      292.29      2.36 o
   3   4   6      247.04      249.55      2.56 o
   4   4   6      162.21      164.17      2.97 o
   5   4   6        4.54        5.29      0.79 o
   6   4   6        1.53        0.57      0.87 o
  -6   5   6       13.39       12.53      1.53 o
  -5   5   6        1.53        0.42      0.58 o
  -4   5   6        6.10        6.80      0.69 o
  -3   5   6        0.65        0.33      0.32 o
  -2   5   6      775.61      819.44      5.59 o
  -1   5   6        4.38        4.19      0.43 o
   0   5   6       35.30       37.85      1.07 o
   1   5   6      166.48      167.32      2.27 o
   2   5   6        6.54        5.67      0.34 o
   3   5   6      140.59      140.20      2.58 o
   4   5   6       61.25       59.91      2.11 o
   5   5   6        4.75        4.65      0.69 o
   6   5   6        1.90        1.02      0.59 o
  -6   6   6       38.88       49.50      3.02 o
  -5   6   6        2.51        2.65      0.68 o
  -4   6   6        0.63        0.71      0.59 o
  -3   6   6       17.06       15.44      0.88 o
  -2   6   6        1.89        1.65      0.42 o
  -1   6   6      121.96      122.76      2.19 o
   0   6   6       48.44       48.81      1.41 o
   1   6   6       16.56       13.68      0.86 o
   2   6   6       48.80       43.39      1.26 o
   3   6   6      137.59      125.16      2.58 o
   4   6   6        6.94        4.69      0.66 o
   5   6   6        1.34        0.00      0.91 o
   6   6   6        0.15        0.00      0.79 o
  -5   7   6        0.24        0.01      0.74 o
  -4   7   6        0.52        0.25      0.76 o
  -3   7   6        0.05        0.00      0.57 o
  -2   7   6        0.03        1.02      0.46 o
  -1   7   6       42.90       40.16      1.40 o
   0   7   6       23.86       23.30      1.06 o
   1   7   6       39.96       34.58      1.34 o
   2   7   6       15.14        9.79      0.99 o
   3   7   6      197.59      185.55      3.84 o
   4   7   6        4.89        2.57      0.68 o
   5   7   6        2.41        5.23      0.97 o
  -5   8   6        4.60        4.02      1.02 o
  -4   8   6        1.02        1.59      0.91 o
  -3   8   6        0.48        1.08      0.72 o
  -2   8   6       35.81       42.08      1.70 o
  -1   8   6       15.91       14.37      1.20 o
   0   8   6       12.08        9.63      0.74 o
   1   8   6      137.76      126.20      3.26 o
   2   8   6        5.10        2.38      0.78 o
   3   8   6       13.70       14.20      1.21 o
   4   8   6        3.42        1.39      0.65 o
   5   8   6        0.44        0.35      0.81 o
  -4   9   6        7.85       10.38      1.48 o
  -3   9   6      175.43      183.54      4.89 o
  -2   9   6       46.12       46.26      2.07 o
  -1   9   6        0.13        0.06      0.50 o
   0   9   6        0.54        1.19      0.63 o
   1   9   6        5.76        4.12      0.81 o
   2   9   6        3.64        3.85      0.85 o
   3   9   6        7.35        6.49      0.93 o
   4   9   6        0.16        1.78      0.92 o
  -3  10   6       13.76       17.20      2.08 o
  -2  10   6        0.00        0.39      0.97 o
  -1  10   6        2.94        2.05      0.92 o
   0  10   6       69.80       71.50      2.97 o
   1  10   6        7.22        7.00      1.15 o
   2  10   6       22.32       21.58      1.80 o
   3  10   6        1.15        1.74      1.00 o
  -1  11   6        5.95        7.98      1.31 o
   0  11   6        5.78        7.27      1.49 o
   1  11   6        3.87        2.67      0.97 o
  -7   0   7        6.53        5.74      1.73 o
  -5   0   7      446.03      435.85     10.16 o
  -3   0   7       26.58       28.54      1.28 o
  -1   0   7     3563.86     3804.73     15.68 o
   1   0   7        0.76        0.71      0.20 o
   3   0   7       85.42       93.79      1.98 o
   5   0   7       11.02        8.41      0.85 o
   7   0   7       36.38       45.05      5.17 o
  -7   1   7        2.10        2.03      0.86 o
  -6   1   7      103.36      100.40      3.45 o
  -5   1   7      965.47      977.48     16.46 o
  -4   1   7        6.98        6.75      0.64 o
  -3   1   7      544.62      554.07      6.67 o
  -2   1   7      289.70      296.64      2.32 o
  -1   1   7        4.07        7.76      0.47 o
   0   1   7       11.72       12.48      0.42 o
   1   1   7       12.05       15.54      0.40 o
   2   1   7       15.51       13.94      0.55 o
   3   1   7      682.06      730.82      4.62 o
   4   1   7        0.11        0.54      0.25 o
   5   1   7        0.56        0.67      0.33 o
   6   1   7       17.50       21.25      1.81 o
   7   1   7       14.58       19.42      2.52 o
  -7   2   7        1.27        0.55      0.69 o
  -6   2   7        0.89        0.84      0.67 o
  -5   2   7        1.27        1.33      0.64 o
  -4   2   7       22.00       19.43      1.25 o
  -3   2   7        3.55        2.66      0.29 o
  -2   2   7      151.76      162.11      1.83 o
  -1   2   7       14.39       12.04      0.49 o
   0   2   7       39.41       39.15      0.84 o
   1   2   7       85.68       94.33      1.24 o
   2   2   7       19.75       14.84      0.50 o
   3   2   7       22.42       24.54      0.83 o
   4   2   7       18.00       15.25      0.68 o
   5   2   7       36.00       36.99      1.43 o
   6   2   7      138.42      145.98      4.02 o
   7   2   7       28.96       29.93      2.94 o
  -7   3   7        3.62        3.95      1.50 o
  -6   3   7        4.47        3.39      0.87 o
  -5   3   7        6.78        4.68      0.80 o
  -4   3   7        4.18        5.03      0.52 o
  -3   3   7       79.04       87.81      1.70 o
  -2   3   7       15.54       20.80      0.78 o
  -1   3   7      240.46      258.44      2.48 o
   0   3   7      268.32      271.25      2.34 o
   1   3   7        0.07        0.45      0.16 o
   2   3   7      451.35      463.03      3.37 o
   3   3   7        0.56        0.51      0.24 o
   4   3   7        0.00        0.00      0.32 o
   5   3   7       11.89       10.19      0.91 o
   6   3   7        9.06        6.30      0.89 o
  -6   4   7        5.40        6.53      1.21 o
  -5   4   7        0.05        0.00      0.62 o
  -4   4   7      162.71      176.00      3.19 o
  -3   4   7       28.49       34.30      1.15 o
  -2   4   7      364.97      376.82      3.66 o
  -1   4   7      381.01      406.02      3.36 o
   0   4   7       39.72       42.36      1.04 o
   1   4   7      347.99      346.19      2.71 o
   2   4   7        2.88        3.58      0.27 o
   3   4   7      186.38      170.67      3.24 o
   4   4   7       12.33       12.17      0.85 o
   5   4   7        2.04        2.96      0.61 o
   6   4   7        5.54        4.25      0.78 o
  -6   5   7        4.55        4.35      1.26 o
  -5   5   7       43.45       39.28      1.98 o
  -4   5   7       78.37       72.33      2.28 o
  -3   5   7        0.17        0.42      0.39 o
  -2   5   7        1.47        2.28      0.48 o
  -1   5   7       23.81       26.16      1.02 o
   0   5   7       40.74       43.17      1.18 o
   1   5   7        7.63        8.54      0.59 o
   2   5   7       20.61       19.43      0.64 o
   3   5   7      236.10      235.95      3.42 o
   4   5   7       43.73       47.40      1.90 o
   5   5   7        6.08        4.54      0.76 o
   6   5   7        0.03        0.14      0.74 o
  -6   6   7       34.16       33.71      2.53 o
  -5   6   7       24.14       24.89      1.83 o
  -4   6   7       12.22        6.62      0.85 o
  -3   6   7       39.43       41.05      2.03 o
  -2   6   7       49.42       50.63      1.56 o
  -1   6   7        1.52        1.57      0.31 o
   0   6   7      138.75      138.22      2.39 o
   1   6   7        2.58        0.99      0.54 o
   2   6   7      135.29      119.74      2.35 o
   3   6   7       15.13       11.25      0.88 o
   4   6   7       11.63       11.10      1.00 o
   5   6   7        0.10        0.17      0.63 o
  -5   7   7        0.41        0.00      0.83 o
  -4   7   7        0.98        1.10      0.64 o
  -3   7   7       27.26       27.68      1.49 o
  -2   7   7      329.17      343.74      4.25 o
  -1   7   7        0.00        0.32      0.41 o
   0   7   7      105.23      100.24      2.56 o
   1   7   7        5.12        5.37      0.61 o
   2   7   7      138.09      138.88      3.17 o
   3   7   7       41.13       38.47      1.77 o
   4   7   7        0.19        0.11      0.68 o
   5   7   7       10.04       11.39      1.47 o
  -5   8   7        2.24        2.93      1.02 o
  -4   8   7        2.30        2.99      1.04 o
  -3   8   7        8.76        9.75      1.20 o
  -2   8   7      168.68      179.00      6.48 o
  -1   8   7        9.85        8.06      0.73 o
   0   8   7       57.66       55.33      1.74 o
   1   8   7        0.22        0.22      0.60 o
   2   8   7        8.80        8.38      1.00 o
   3   8   7       40.01       41.21      2.13 o
   4   8   7       46.59       40.44      2.22 o
  -4   9   7        2.77        3.34      1.08 o
  -3   9   7        1.47        1.66      1.03 o
  -2   9   7        2.60        3.41      0.82 o
  -1   9   7        0.06        0.11      0.54 o
   0   9   7       17.83       15.94      1.29 o
   1   9   7        0.10        0.00      0.76 o
   2   9   7        6.45        7.34      1.22 o
   3   9   7       10.56       11.34      1.47 o
   4   9   7       33.05       38.29      2.46 o
  -3  10   7        5.42        7.55      1.59 o
  -2  10   7       28.41       29.99      2.00 o
  -1  10   7       14.16       16.20      1.65 o
   0  10   7       13.10       12.55      1.35 o
   1  10   7       19.53       19.16      1.66 o
   2  10   7        0.00        0.94      0.93 o
  -6   0   8        1.67        0.55      0.91 o
  -4   0   8      543.10      552.08     10.55 o
  -2   0   8       87.92       93.10      2.39 o
   0   0   8      142.33      149.22      2.92 o
   2   0   8      456.69      462.71      4.06 o
   4   0   8       11.94        9.90      0.84 o
   6   0   8       31.56       31.84      2.61 o
  -7   1   8        0.04        2.30      0.92 o
  -6   1   8        9.22        8.36      1.78 o
  -5   1   8      208.32      225.46      4.73 o
  -4   1   8       51.02       49.31      2.16 o
  -3   1   8       29.93       26.35      0.94 o
  -2   1   8      380.09      384.65      2.93 o
  -1   1   8     1167.00     1226.40      6.57 o
   0   1   8      153.47      139.36      3.32 o
   1   1   8       31.78       31.58      0.65 o
   2   1   8       10.58        8.76      0.43 o
   3   1   8      113.93      127.96      2.02 o
   4   1   8        0.10        0.00      0.25 o
   5   1   8       19.97       22.44      1.14 o
   6   1   8       57.04       64.85      3.48 o
  -7   2   8        2.24        2.61      0.97 o
  -6   2   8        2.77        2.43      0.71 o
  -5   2   8       48.59       47.34      2.00 o
  -4   2   8       19.62       16.29      1.01 o
  -3   2   8      135.12      145.98      1.95 o
  -2   2   8        0.21        0.39      0.22 o
  -1   2   8      512.70      534.73      3.77 o
   0   2   8     1184.57     1228.04      4.58 o
   1   2   8        0.10        1.27      0.20 o
   2   2   8       90.93       96.09      1.51 o
   3   2   8      191.51      212.51      2.49 o
   4   2   8        3.87        3.67      0.45 o
   5   2   8       23.01       23.09      1.15 o
   6   2   8        7.12        7.86      1.12 o
  -6   3   8       11.46       10.83      1.20 o
  -5   3   8        0.44        0.00      0.55 o
  -4   3   8      119.71      104.87      2.25 o
  -3   3   8       32.14       32.45      1.08 o
  -2   3   8        1.52        3.13      0.35 o
  -1   3   8      416.70      464.20      3.48 o
   0   3   8      251.86      251.44      2.51 o
   1   3   8       40.93       42.11      0.79 o
   2   3   8       70.52       71.20      1.37 o
   3   3   8      106.32      103.60      1.59 o
   4   3   8        8.95        9.92      0.63 o
   5   3   8       54.18       57.72      2.01 o
   6   3   8        4.41        2.88      0.82 o
  -6   4   8        0.88        0.74      0.84 o
  -5   4   8      173.44      186.69      4.50 o
  -4   4   8        8.90        5.65      0.68 o
  -3   4   8       72.09       65.84      1.63 o
  -2   4   8       35.50       31.38      1.12 o
  -1   4   8      220.12      216.13      2.90 o
   0   4   8       16.42       16.75      0.75 o
   1   4   8      121.34      129.44      1.71 o
   2   4   8       56.68       56.34      1.21 o
   3   4   8        4.92        3.87      0.48 o
   4   4   8        0.02        0.00      0.49 o
   5   4   8        8.73        7.14      0.86 o
   6   4   8        1.94        0.21      0.70 o
  -6   5   8        2.36        1.02      0.97 o
  -5   5   8       33.28       33.17      2.02 o
  -4   5   8        0.51        0.92      0.56 o
  -3   5   8        8.23        8.02      0.70 o
  -2   5   8        0.46        1.36      0.42 o
  -1   5   8       63.65       64.91      1.46 o
   0   5   8      258.55      265.50      3.05 o
   1   5   8       14.10       11.97      0.66 o
   2   5   8        0.71        0.62      0.26 o
   3   5   8      346.02      324.95      4.07 o
   4   5   8        3.30        3.07      0.68 o
   5   5   8        0.32        0.00      0.60 o
   6   5   8        6.39        7.13      0.93 o
  -6   6   8        1.22        0.00      0.99 o
  -5   6   8        2.71        2.21      0.92 o
  -4   6   8       33.22       30.00      1.57 o
  -3   6   8       14.62       16.08      0.98 o
  -2   6   8       55.04       55.01      1.78 o
  -1   6   8      222.64      227.56      3.12 o
   0   6   8       29.50       34.40      1.24 o
   1   6   8       28.86       27.07      1.25 o
   2   6   8      245.44      225.18      3.55 o
   3   6   8       43.32       43.38      1.62 o
   4   6   8      149.32      139.28      3.28 o
   5   6   8        4.79        3.22      0.85 o
  -5   7   8       36.24       41.86      2.72 o
  -4   7   8        0.08        2.15      0.82 o
  -3   7   8        4.09        2.95      0.62 o
  -2   7   8      112.56      127.87      2.92 o
  -1   7   8       95.95       99.86      2.24 o
   0   7   8        0.00        0.00      0.64 o
   1   7   8        1.61        1.09      0.57 o
   2   7   8        0.00        0.08      0.57 o
   3   7   8        0.76        3.02      0.79 o
   4   7   8       23.30       26.07      1.73 o
   5   7   8        0.81        1.42      0.89 o
  -4   8   8        0.01        0.00      0.90 o
  -3   8   8        1.59        3.89      0.94 o
  -2   8   8       11.93       11.48      1.02 o
  -1   8   8       52.78       50.65      2.53 o
   0   8   8        0.53        0.68      0.55 o
   1   8   8       60.70       56.83      2.32 o
   2   8   8       12.57       10.20      1.11 o
   3   8   8       43.08       41.34      2.19 o
   4   8   8        4.82        4.20      1.02 o
  -4   9   8        0.02        1.52      1.45 o
  -3   9   8       18.15       22.11      1.92 o
  -2   9   8       13.81       15.69      1.46 o
  -1   9   8       33.31       36.06      1.65 o
   0   9   8       92.34       89.08      2.78 o
   1   9   8        1.73        1.33      0.67 o
   2   9   8       23.22       19.38      1.60 o
   3   9   8       11.10       13.12      1.45 o
  -2  10   8       14.52       17.69      1.81 o
  -1  10   8       14.59       14.42      1.60 o
   0  10   8        0.49        0.00      0.67 o
   1  10   8       15.23       14.40      1.50 o
   2  10   8       13.86       17.65      1.67 o
  -7   0   9       15.09       20.58      2.84 o
  -5   0   9       74.51       71.16      4.31 o
  -3   0   9        7.50       10.91      0.98 o
  -1   0   9       86.66       87.83      1.55 o
   1   0   9      945.69      909.61     10.82 o
   3   0   9       89.21       95.28      2.35 o
   5   0   9       10.50       10.12      1.12 o
  -7   1   9        9.96        7.24      1.32 o
  -6   1   9       28.64       32.18      2.26 o
  -5   1   9       40.19       38.03      2.25 o
  -4   1   9      711.80      729.64     11.99 o
  -3   1   9       48.78       51.92      1.29 o
  -2   1   9       67.31       65.85      1.29 o
  -1   1   9      216.53      237.29      2.11 o
   0   1   9        8.83        7.96      0.50 o
   1   1   9       99.15       94.45      1.10 o
   2   1   9        0.14        0.35      0.20 o
   3   1   9      135.77      148.46      2.92 o
   4   1   9       56.37       57.39      2.33 o
   5   1   9        1.85        1.55      0.52 o
   6   1   9        2.13        2.37      0.97 o
  -6   2   9        6.19        5.01      0.86 o
  -5   2   9       33.70       31.81      1.66 o
  -4   2   9      684.91      673.46      7.57 o
  -3   2   9      315.70      335.64      2.89 o
  -2   2   9        2.16        2.67      0.29 o
  -1   2   9      142.05      161.63      2.37 o
   0   2   9      240.90      248.07      1.94 o
   1   2   9        4.12        4.54      0.29 o
   2   2   9        0.94        0.53      0.25 o
   3   2   9        0.25        0.27      0.39 o
   4   2   9        0.74        0.91      0.39 o
   5   2   9        0.01        0.00      0.52 o
   6   2   9        7.78        8.41      1.15 o
  -6   3   9        0.00        0.10      0.83 o
  -5   3   9      169.80      174.02      4.63 o
  -4   3   9      145.19      139.10      2.98 o
  -3   3   9       77.51       79.15      1.81 o
  -2   3   9      167.80      162.68      2.17 o
  -1   3   9      159.48      176.01      1.95 o
   0   3   9      235.18      246.44      2.53 o
   1   3   9        0.71        1.14      0.20 o
   2   3   9       12.39       13.62      0.60 o
   3   3   9        6.87        7.70      0.52 o
   4   3   9       14.93       13.34      0.79 o
   5   3   9       16.65       15.67      1.16 o
   6   3   9        0.10        0.00      0.73 o
  -6   4   9       11.66       15.25      1.83 o
  -5   4   9        5.84        7.38      0.96 o
  -4   4   9      170.34      161.57      3.09 o
  -3   4   9        7.30        6.93      0.56 o
  -2   4   9        0.38        0.91      0.36 o
  -1   4   9       30.70       33.91      1.14 o
   0   4   9       11.34        8.98      0.53 o
   1   4   9      117.55      122.82      1.69 o
   2   4   9        8.91        6.25      0.48 o
   3   4   9      256.22      242.08      3.19 o
   4   4   9        3.96        4.23      0.63 o
   5   4   9        0.73        0.00      0.86 o
   6   4   9        2.51        1.70      0.97 o
  -6   5   9        0.26        0.71      0.92 o
  -5   5   9       12.64       12.29      1.22 o
  -4   5   9        0.09        0.07      0.45 o
  -3   5   9        5.53        4.28      0.61 o
  -2   5   9       29.08       32.80      1.35 o
  -1   5   9      510.26      547.24      4.65 o
   0   5   9       61.40       56.41      1.44 o
   1   5   9        1.18        1.25      0.57 o
   2   5   9        0.00        0.08      0.37 o
   3   5   9        8.64       10.29      0.95 o
   4   5   9        0.97        0.05      0.65 o
   5   5   9        1.40        0.00      1.15 o
  -5   6   9       51.99       58.28      3.05 o
  -4   6   9        2.41        2.42      0.63 o
  -3   6   9       22.89       23.38      1.15 o
  -2   6   9       31.59       30.38      1.40 o
  -1   6   9      271.77      275.40      3.46 o
   0   6   9      175.26      176.28      2.73 o
   1   6   9       50.80       52.21      1.61 o
   2   6   9       44.25       44.22      1.81 o
   3   6   9        8.71        7.13      0.84 o
   4   6   9        9.93       15.77      1.35 o
   5   6   9        1.14        1.82      0.87 o
  -5   7   9        1.85        1.77      0.90 o
  -4   7   9        7.76        7.23      1.04 o
  -3   7   9       20.77       24.01      1.43 o
  -2   7   9        1.28        1.91      0.51 o
  -1   7   9       56.26       60.84      1.94 o
   0   7   9       19.58       18.83      1.09 o
   1   7   9       14.08       10.18      1.02 o
   2   7   9       12.50       10.94      1.03 o
   3   7   9        3.57        3.72      0.74 o
   4   7   9      171.55      175.77      4.23 o
  -4   8   9       14.57       13.86      1.74 o
  -3   8   9       79.43       80.25      3.51 o
  -2   8   9       39.49       40.77      1.79 o
  -1   8   9        6.08        5.18      0.70 o
   0   8   9      125.10      126.34      3.14 o
   1   8   9        0.32        0.00      0.65 o
   2   8   9       28.80       24.21      1.75 o
   3   8   9        1.40        2.05      0.80 o
   4   8   9        0.01        1.56      0.82 o
  -3   9   9       15.62       18.36      1.78 o
  -2   9   9       47.06       52.89      2.51 o
  -1   9   9       13.79       14.43      1.15 o
   0   9   9        7.18        7.36      0.99 o
   1   9   9       13.86       10.39      1.16 o
   2   9   9        3.03        3.08      0.83 o
   3   9   9        4.97        6.83      1.24 o
  -2  10   9        6.68        6.89      1.19 o
  -1  10   9        0.44        2.01      1.06 o
   0  10   9        1.14        1.35      0.91 o
   1  10   9        7.55        7.22      1.15 o
  -6   0  10       10.61       12.45      2.14 o
  -4   0  10       67.04       58.36      3.67 o
  -2   0  10      774.23      835.72      7.89 o
   0   0  10     1324.77     1443.29     10.06 o
   2   0  10        1.10        0.49      0.26 o
   4   0  10       18.61       22.53      1.56 o
   6   0  10        6.44        5.23      1.30 o
  -6   1  10       28.01       29.25      2.20 o
  -5   1  10       48.89       52.13      2.66 o
  -4   1  10      429.47      435.77      6.96 o
  -3   1  10       91.76       93.51      1.95 o
  -2   1  10        1.95        3.97      0.34 o
  -1   1  10      121.49      116.41      1.50 o
   0   1  10      287.94      291.49      3.42 o
   1   1  10      307.93      288.20      3.77 o
   2   1  10        5.94        5.62      0.38 o
   3   1  10       27.08       25.10      1.19 o
   4   1  10      172.31      173.65      6.32 o
   5   1  10        0.21        0.88      0.52 o
   6   1  10       25.66       32.54      2.29 o
  -6   2  10       26.14       30.32      2.05 o
  -5   2  10       32.30       29.89      1.79 o
  -4   2  10       11.69       13.32      0.98 o
  -3   2  10       22.52       24.62      0.90 o
  -2   2  10       38.14       43.53      0.91 o
  -1   2  10       13.31        8.79      0.57 o
   0   2  10       91.05       96.35      1.31 o
   1   2  10       91.13       84.78      1.28 o
   2   2  10      163.91      166.95      2.12 o
   3   2  10       43.32       43.42      1.42 o
   4   2  10       88.42       85.86      3.86 o
   5   2  10        1.46        0.64      0.55 o
   6   2  10        7.68        6.21      0.97 o
  -6   3  10        2.07        1.75      0.77 o
  -5   3  10        1.46        0.60      0.71 o
  -4   3  10       51.34       54.59      1.92 o
  -3   3  10      196.85      194.32      2.89 o
  -2   3  10       22.44       25.44      0.88 o
  -1   3  10      119.66      119.65      1.99 o
   0   3  10        1.65        1.67      0.27 o
   1   3  10        1.31        1.25      0.20 o
   2   3  10       30.68       27.80      0.95 o
   3   3  10        4.07        3.71      0.45 o
   4   3  10       69.79       69.10      3.41 o
   5   3  10        8.46        8.09      0.98 o
   6   3  10        0.08        0.00      0.80 o
  -6   4  10        0.42        0.00      0.91 o
  -5   4  10       15.47       13.30      1.30 o
  -4   4  10       11.44       11.45      0.91 o
  -3   4  10       46.58       44.79      1.47 o
  -2   4  10        5.25        4.99      0.65 o
  -1   4  10      111.40      113.55      2.05 o
   0   4  10      375.20      359.36      5.30 o
   1   4  10       48.07       47.52      1.19 o
   2   4  10        0.78        1.46      0.32 o
   3   4  10       35.56       29.55      1.18 o
   4   4  10       44.36       39.56      1.72 o
   5   4  10       16.82       15.00      1.43 o
   6   4  10        1.47        1.60      0.77 o
  -6   5  10        0.66        0.10      0.95 o
  -5   5  10        3.72        3.18      0.77 o
  -4   5  10        2.01        1.27      0.62 o
  -3   5  10        1.71        0.49      0.49 o
  -2   5  10       59.77       60.36      1.88 o
  -1   5  10       68.38       66.10      1.93 o
   0   5  10        6.04        7.49      0.68 o
   1   5  10        0.39        0.80      0.33 o
   2   5  10        2.28        1.68      0.50 o
   3   5  10        6.33        5.59      0.65 o
   4   5  10       56.02       53.10      2.43 o
   5   5  10        0.43        0.21      0.78 o
  -5   6  10       15.78       15.56      1.71 o
  -4   6  10       11.51       10.71      1.03 o
  -3   6  10       27.57       25.48      1.26 o
  -2   6  10      111.55      113.23      2.69 o
  -1   6  10       10.24       10.61      0.82 o
   0   6  10        0.68        1.35      0.66 o
   1   6  10      115.64      100.96      2.47 o
   2   6  10        5.40        4.51      0.65 o
   3   6  10       23.01       20.00      1.42 o
   4   6  10       33.83       30.68      1.88 o
   5   6  10        3.60        5.04      0.90 o
  -5   7  10        0.28        1.36      1.15 o
  -4   7  10        0.31        0.45      0.74 o
  -3   7  10        0.05        0.30      0.63 o
  -2   7  10       25.26       27.41      1.36 o
  -1   7  10      111.28      116.73      2.89 o
   0   7  10       14.39       15.01      1.01 o
   1   7  10      198.86      189.84      4.30 o
   2   7  10        2.32        1.83      0.64 o
   3   7  10       15.83       18.34      1.43 o
   4   7  10       22.55       25.23      1.86 o
  -4   8  10        0.00        0.72      0.88 o
  -3   8  10        5.16        4.91      1.10 o
  -2   8  10        0.21        0.78      0.58 o
  -1   8  10       59.06       62.49      2.12 o
   0   8  10        2.28        0.83      0.76 o
   1   8  10       28.72       28.89      1.83 o
   2   8  10       32.57       32.08      1.90 o
   3   8  10       17.05       20.63      1.64 o
  -3   9  10        2.84        2.17      1.12 o
  -2   9  10        0.14        0.00      0.74 o
  -1   9  10        2.96        3.39      0.79 o
   0   9  10        4.56        3.63      0.71 o
   1   9  10        0.00        0.62      0.78 o
   2   9  10        0.51        0.17      0.68 o
  -1  10  10        1.99        1.95      0.94 o
   0  10  10        3.43        3.21      0.79 o
  -5   0  11       89.77       92.85      5.13 o
  -3   0  11      604.70      591.33     10.32 o
  -1   0  11       22.56       27.66      1.76 o
   1   0  11        9.44       11.81      0.76 o
   3   0  11        3.65        3.02      0.70 o
   5   0  11        0.64        0.48      0.83 o
  -6   1  11        1.23        0.71      0.84 o
  -5   1  11       55.21       60.42      2.65 o
  -4   1  11      270.22      271.18      4.99 o
  -3   1  11       13.10       15.71      1.08 o
  -2   1  11      273.37      277.54      2.98 o
  -1   1  11        3.98        3.01      0.41 o
   0   1  11      159.43      173.92      2.51 o
   1   1  11       43.35       45.29      0.97 o
   2   1  11       55.45       56.04      1.49 o
   3   1  11        1.22        1.61      0.38 o
   4   1  11       20.68       20.63      1.10 o
   5   1  11        5.60        4.52      0.62 o
   6   1  11        4.50        6.02      1.07 o
  -6   2  11        1.52        0.21      0.75 o
  -5   2  11       11.35       11.11      1.06 o
  -4   2  11      105.15       98.19      3.06 o
  -3   2  11       82.73       80.66      2.05 o
  -2   2  11        0.65        0.90      0.30 o
  -1   2  11       90.37       94.93      2.62 o
   0   2  11      104.91      111.60      1.65 o
   1   2  11       14.32       17.45      0.58 o
   2   2  11       14.19       12.69      0.67 o
   3   2  11        6.10        6.09      0.58 o
   4   2  11       29.16       28.81      1.47 o
   5   2  11        1.44        0.76      0.58 o
   6   2  11        0.00        0.00      0.81 o
  -6   3  11       17.23       17.15      1.65 o
  -5   3  11        2.86        3.79      0.88 o
  -4   3  11       52.29       46.07      1.89 o
  -3   3  11      370.08      377.14      4.54 o
  -2   3  11       39.82       36.67      1.25 o
  -1   3  11       53.91       55.00      1.40 o
   0   3  11      598.57      600.15      5.32 o
   1   3  11        4.02        3.55      0.33 o
   2   3  11        3.53        2.86      0.49 o
   3   3  11        0.51        0.72      0.41 o
   4   3  11        1.72        1.71      0.65 o
   5   3  11        3.11        2.90      0.88 o
  -6   4  11        0.45        0.98      0.95 o
  -5   4  11       20.19       24.51      1.77 o
  -4   4  11      207.05      196.53      3.91 o
  -3   4  11      392.53      406.22      4.88 o
  -2   4  11       39.05       43.09      1.49 o
  -1   4  11        1.00        1.63      0.44 o
   0   4  11       77.49       71.09      1.71 o
   1   4  11       34.40       36.47      1.23 o
   2   4  11       16.51       15.53      0.90 o
   3   4  11        6.82        6.98      0.60 o
   4   4  11       13.78       11.99      0.95 o
   5   4  11       43.36       49.83      2.68 o
  -5   5  11        0.41        0.44      0.67 o
  -4   5  11       23.66       21.74      1.50 o
  -3   5  11        9.60        8.12      0.87 o
  -2   5  11        3.84        2.94      0.60 o
  -1   5  11       35.29       37.99      1.50 o
   0   5  11      110.88      109.66      2.44 o
   1   5  11        0.09        0.68      0.45 o
   2   5  11      115.00      110.65      2.55 o
   3   5  11       45.58       43.37      1.83 o
   4   5  11        3.15        2.79      0.74 o
   5   5  11       23.61       24.84      1.82 o
  -5   6  11        1.24        0.96      0.78 o
  -4   6  11       63.15       63.62      2.44 o
  -3   6  11       98.79       98.65      2.81 o
  -2   6  11       72.19       70.56      2.22 o
  -1   6  11       72.36       75.25      2.21 o
   0   6  11       85.71       82.79      2.27 o
   1   6  11       79.63       81.36      2.44 o
   2   6  11        2.46        2.47      0.59 o
   3   6  11       68.92       61.47      2.45 o
   4   6  11        1.91        4.62      0.84 o
  -4   7  11        8.89        9.43      1.31 o
  -3   7  11        8.10        7.35      0.95 o
  -2   7  11       26.09       27.56      1.42 o
  -1   7  11       93.94       96.84      2.52 o
   0   7  11        4.82        4.26      0.59 o
   1   7  11        0.51        0.65      0.70 o
   2   7  11        0.02        0.00      0.61 o
   3   7  11        2.77        3.43      0.83 o
   4   7  11        0.14        0.22      0.71 o
  -3   8  11        8.83        5.86      1.07 o
  -2   8  11        0.16        0.98      0.70 o
  -1   8  11       41.31       42.98      1.94 o
   0   8  11        0.20        0.00      0.68 o
   1   8  11       11.94       10.50      1.12 o
   2   8  11        0.27        0.43      0.75 o
   3   8  11        8.74        5.95      0.98 o
  -2   9  11        1.29        0.76      0.85 o
  -1   9  11        0.16        0.30      0.77 o
   0   9  11        1.17        1.64      0.77 o
   1   9  11        4.94        2.94      0.73 o
   2   9  11        0.62        1.26      0.71 o
  -6   0  12        0.39        0.00      1.56 o
  -4   0  12       32.30       28.10      2.65 o
  -2   0  12       78.93       78.62      2.34 o
   0   0  12       17.33       20.56      1.36 o
   2   0  12      164.54      159.23      3.32 o
   4   0  12       63.82       66.17      3.46 o
   6   0  12        1.86        5.25      3.48 o
  -6   1  12        2.46        2.60      0.89 o
  -5   1  12       21.43       21.91      1.57 o
  -4   1  12        0.02        0.16      0.59 o
  -3   1  12      203.99      214.96      3.70 o
  -2   1  12       20.71       19.39      0.97 o
  -1   1  12       35.18       32.97      0.97 o
   0   1  12       65.54       69.93      2.03 o
   1   1  12        7.49        8.27      0.63 o
   2   1  12        7.94        6.96      0.61 o
   3   1  12       33.32       31.88      1.36 o
   4   1  12        2.74        2.34      0.51 o
   5   1  12        0.32        0.00      0.56 o
  -6   2  12        2.84        4.61      0.96 o
  -5   2  12        0.01        0.46      0.64 o
  -4   2  12       63.01       65.65      2.47 o
  -3   2  12      468.51      447.05      5.91 o
  -2   2  12        4.50        4.67      0.67 o
  -1   2  12      109.34      116.49      2.20 o
   0   2  12       61.20       59.41      1.30 o
   1   2  12      573.88      581.34      5.41 o
   2   2  12       32.13       33.80      1.25 o
   3   2  12        0.02        0.00      0.41 o
   4   2  12       32.79       29.64      1.68 o
   5   2  12        3.92        4.17      0.83 o
  -6   3  12        8.66       11.81      1.41 o
  -5   3  12        2.78        2.28      0.96 o
  -4   3  12       51.42       50.99      2.31 o
  -3   3  12       36.06       35.44      1.49 o
  -2   3  12        4.24        5.73      0.66 o
  -1   3  12       62.43       57.95      1.51 o
   0   3  12      190.45      174.79      4.92 o
   1   3  12       37.67       37.35      1.16 o
   2   3  12       13.70       13.48      0.77 o
   3   3  12       29.87       27.19      1.32 o
   4   3  12       32.36       29.89      1.82 o
   5   3  12       42.23       46.49      2.71 o
  -5   4  12        0.70        0.21      0.79 o
  -4   4  12        2.75        2.93      0.62 o
  -3   4  12      209.83      214.94      3.97 o
  -2   4  12       19.08       18.68      1.13 o
  -1   4  12      152.30      149.89      2.79 o
   0   4  12      122.93      122.24      3.45 o
   1   4  12       56.19       53.55      1.57 o
   2   4  12      108.66      102.85      2.29 o
   3   4  12        0.05        0.00      0.42 o
   4   4  12       44.00       39.37      1.97 o
   5   4  12        0.18        0.00      0.97 o
  -5   5  12        4.30        2.48      0.75 o
  -4   5  12        3.22        1.84      0.80 o
  -3   5  12        4.82        3.95      0.75 o
  -2   5  12       71.83       74.13      2.31 o
  -1   5  12      169.84      177.42      3.28 o
   0   5  12      421.55      450.03      5.00 o
   1   5  12       90.63       87.67      2.25 o
   2   5  12       32.78       32.37      1.38 o
   3   5  12        0.31        0.00      0.51 o
   4   5  12        5.59        5.49      1.05 o
   5   5  12        5.07        1.82      1.00 o
  -5   6  12        1.64        1.38      0.84 o
  -4   6  12       13.05       13.90      1.34 o
  -3   6  12        1.19        1.22      0.62 o
  -2   6  12      193.31      208.97      3.83 o
  -1   6  12        1.22        0.73      0.54 o
   0   6  12       88.69       90.64      2.61 o
   1   6  12        0.40        0.46      0.45 o
   2   6  12        1.32        0.16      0.51 o
   3   6  12        8.30        8.02      1.02 o
   4   6  12        2.76        2.55      0.84 o
  -4   7  12        2.98        4.75      0.95 o
  -3   7  12        0.21        0.00      0.81 o
  -2   7  12        0.02        0.54      0.55 o
  -1   7  12        4.13        3.25      0.76 o
   0   7  12        1.91        1.20      0.52 o
   1   7  12       13.44       16.43      1.33 o
   2   7  12        0.08        0.00      0.69 o
   3   7  12        3.39        2.87      0.97 o
  -3   8  12        6.64        6.00      1.15 o
  -2   8  12       65.60       67.18      2.44 o
  -1   8  12        0.51        1.13      0.62 o
   0   8  12        4.44        4.06      0.90 o
   1   8  12       13.23        9.91      1.20 o
   2   8  12        3.00        3.19      0.89 o
   3   8  12        3.37        2.81      0.81 o
  -2   9  12        2.59        1.92      0.98 o
  -1   9  12        2.75        2.33      1.22 o
   0   9  12        2.86        4.74      1.14 o
   1   9  12        1.05        0.93      0.80 o
  -5   0  13        3.57        6.38      1.49 o
  -3   0  13      132.38      141.74      3.65 o
  -1   0  13       13.17       15.97      1.26 o
   1   0  13      451.75      480.89      8.71 o
   3   0  13       13.46       13.43      1.37 o
   5   0  13       78.61       92.15      4.59 o
  -6   1  13        6.17        5.74      1.05 o
  -5   1  13        3.29        4.79      0.80 o
  -4   1  13        4.71        4.92      0.73 o
  -3   1  13      340.16      322.59      4.99 o
  -2   1  13       40.53       41.29      1.50 o
  -1   1  13        0.86        0.78      0.29 o
   0   1  13       62.57       61.13      1.83 o
   1   1  13      237.40      230.52      6.12 o
   2   1  13        6.99        6.08      0.70 o
   3   1  13        6.47        6.38      0.70 o
   4   1  13        4.89        4.72      0.66 o
   5   1  13        0.31        1.87      0.78 o
  -6   2  13        8.56        6.76      1.20 o
  -5   2  13        2.19        2.14      0.73 o
  -4   2  13        1.05        1.00      0.53 o
  -3   2  13        9.10        3.80      0.66 o
  -2   2  13      195.30      206.42      4.67 o
  -1   2  13       47.90       45.96      2.27 o
   0   2  13        6.41        4.85      0.50 o
   1   2  13       27.01       29.95      1.49 o
   2   2  13        2.25        1.95      0.54 o
   3   2  13        0.94        1.66      0.52 o
   4   2  13        2.38        2.59      0.64 o
   5   2  13       45.33       53.46      2.80 o
  -5   3  13        2.28        1.14      0.85 o
  -4   3  13       30.99       32.92      1.84 o
  -3   3  13       33.06       30.97      1.53 o
  -2   3  13       32.04       26.81      1.52 o
  -1   3  13       44.31       37.21      1.43 o
   0   3  13       21.29       18.15      1.09 o
   1   3  13       92.42       84.42      3.13 o
   2   3  13        4.56        4.40      0.57 o
   3   3  13       21.20       18.11      1.20 o
   4   3  13       32.47       40.07      2.29 o
   5   3  13        8.29        6.91      1.32 o
  -5   4  13       10.12       10.02      1.57 o
  -4   4  13        0.43        0.77      0.63 o
  -3   4  13       31.36       30.60      1.59 o
  -2   4  13       10.67       11.74      1.02 o
  -1   4  13      130.00      125.39      3.76 o
   0   4  13       15.39       14.47      0.95 o
   1   4  13      129.74      132.72      3.67 o
   2   4  13      147.73      150.87      3.26 o
   3   4  13        9.77        9.81      0.98 o
   4   4  13       18.44       14.04      1.50 o
   5   4  13        1.46        2.58      0.96 o
  -5   5  13        3.65        3.53      1.03 o
  -4   5  13       25.29       25.57      1.82 o
  -3   5  13       17.05       13.41      1.25 o
  -2   5  13      118.34      113.58      2.99 o
  -1   5  13        1.25        1.15      0.58 o
   0   5  13       36.89       40.22      1.58 o
   1   5  13        0.90        0.32      0.57 o
   2   5  13       12.26       13.02      1.08 o
   3   5  13        1.82        0.75      0.74 o
   4   5  13        3.01        1.54      0.98 o
  -4   6  13        0.05        0.00      0.64 o
  -3   6  13       27.76       26.31      1.97 o
  -2   6  13      111.88      127.44      3.30 o
  -1   6  13        0.63        0.49      0.62 o
   0   6  13       34.41       32.62      1.65 o
   1   6  13        1.88        2.06      0.69 o
   2   6  13       36.78       29.94      1.92 o
   3   6  13        0.58        1.66      0.76 o
   4   6  13        3.87        2.75      1.00 o
  -3   7  13        2.73        2.57      1.06 o
  -2   7  13        1.08        2.40      0.71 o
  -1   7  13        0.24        0.00      0.66 o
   0   7  13        6.38        4.98      1.31 o
   1   7  13        0.57        0.68      0.84 o
   2   7  13        0.42        1.23      0.68 o
   3   7  13       10.91       12.10      1.47 o
  -2   8  13       12.77       15.73      1.72 o
  -1   8  13        0.14        0.00      0.88 o
   0   8  13       23.47       28.48      2.27 o
   1   8  13        0.83        4.15      0.99 o
   2   8  13        1.46        0.51      0.80 o
  -4   0  14        3.58        1.68      0.94 o
  -2   0  14      512.88      471.96     14.68 o
   0   0  14        4.21        3.45      0.67 o
   2   0  14      119.26      128.53      5.61 o
   4   0  14        0.87        0.00      0.87 o
  -5   1  14        0.36        0.94      0.66 o
  -4   1  14        8.38        9.11      1.01 o
  -3   1  14        1.41        0.00      0.56 o
  -2   1  14       15.19       14.50      0.90 o
  -1   1  14        2.74        1.66      0.45 o
   0   1  14        2.10        1.82      0.52 o
   1   1  14       41.58       39.82      1.86 o
   2   1  14      134.35      141.97      3.50 o
   3   1  14        0.04        0.00      0.56 o
   4   1  14        2.12        1.63      0.61 o
   5   1  14       18.65       21.61      2.01 o
  -5   2  14        0.06        0.30      0.85 o
  -4   2  14       32.18       32.60      2.26 o
  -3   2  14        0.01        0.00      0.66 o
  -2   2  14      161.19      166.73      3.39 o
  -1   2  14       22.44       21.46      1.23 o
   0   2  14       47.67       48.85      1.75 o
   1   2  14       92.37       96.04      3.85 o
   2   2  14        0.04        0.47      0.50 o
   3   2  14      115.84      119.58      2.94 o
   4   2  14        8.14        7.67      0.93 o
   5   2  14        3.16        1.69      1.17 o
  -5   3  14        3.07        2.93      1.01 o
  -4   3  14       19.33       22.62      1.72 o
  -3   3  14       46.09       35.37      2.05 o
  -2   3  14       64.40       65.60      3.20 o
  -1   3  14        5.52        3.77      0.58 o
   0   3  14       29.16       26.23      1.31 o
   1   3  14      426.07      420.13     13.18 o
   2   3  14       30.79       28.70      1.44 o
   3   3  14        4.77        3.87      0.67 o
   4   3  14        0.33        1.02      0.93 o
  -5   4  14        1.36        6.92      1.43 o
  -4   4  14        1.79        1.79      0.72 o
  -3   4  14       10.15        6.89      1.16 o
  -2   4  14      243.88      253.81      5.19 o
  -1   4  14      113.83      110.68      2.83 o
   0   4  14       53.09       45.33      1.98 o
   1   4  14       37.53       37.78      1.65 o
   2   4  14       45.75       47.34      1.91 o
   3   4  14       23.23       21.07      1.58 o
   4   4  14        4.55        3.37      0.85 o
  -4   5  14       15.36       14.89      1.68 o
  -3   5  14        0.03        0.55      0.80 o
  -2   5  14        1.37        1.13      0.78 o
  -1   5  14       33.36       32.86      2.01 o
   0   5  14        2.45        2.41      0.61 o
   1   5  14        1.81        2.11      0.64 o
   2   5  14        0.02        0.00      0.54 o
   3   5  14        0.03        0.00      0.74 o
   4   5  14        2.89        1.66      1.03 o
  -4   6  14        0.03        0.56      0.93 o
  -3   6  14       12.61       12.73      1.48 o
  -2   6  14       51.13       50.48      2.35 o
  -1   6  14       70.69       66.94      2.88 o
   0   6  14        1.95        0.89      1.03 o
   1   6  14       23.33       26.38      1.63 o
   2   6  14        7.87        8.19      1.07 o
   3   6  14        0.41        1.74      0.86 o
  -3   7  14       25.02       31.25      2.41 o
  -2   7  14        9.69        8.01      1.10 o
  -1   7  14       33.85       32.91      2.12 o
   0   7  14       37.42       37.36      2.31 o
   1   7  14        8.39       10.16      1.17 o
   2   7  14       16.16       14.97      1.52 o
  -2   8  14        1.88        0.00      1.02 o
  -1   8  14       39.42       47.11      2.92 o
   0   8  14        0.38        0.38      0.93 o
   1   8  14        4.25        4.67      1.04 o
  -5   0  15        4.04        2.80      1.14 o
  -3   0  15       73.42       62.92      4.20 o
  -1   0  15        5.69        6.29      1.22 o
   1   0  15        2.71        3.88      1.04 o
   3   0  15        1.35        0.88      1.31 o
  -5   1  15        2.94        2.00      0.73 o
  -4   1  15        0.01        0.71      0.73 o
  -3   1  15        9.23        8.13      1.47 o
  -2   1  15       29.42       25.31      1.42 o
  -1   1  15        3.15        2.60      0.48 o
   0   1  15        1.27        1.54      0.48 o
   1   1  15        0.71        0.08      0.44 o
   2   1  15       37.89       41.58      1.80 o
   3   1  15        5.39        5.80      0.83 o
   4   1  15        4.23        3.71      0.75 o
  -5   2  15       17.26       18.17      1.67 o
  -4   2  15        3.79        4.10      0.92 o
  -3   2  15        5.46        5.97      0.93 o
  -2   2  15       33.87       27.64      1.47 o
  -1   2  15        7.53        8.42      0.91 o
   0   2  15      126.41      125.50      3.53 o
   1   2  15      109.59       99.43      4.09 o
   2   2  15      210.37      222.09      4.30 o
   3   2  15       24.16       24.48      1.57 o
   4   2  15        1.93        0.85      0.75 o
  -5   3  15        1.22        2.14      1.19 o
  -4   3  15        7.53        9.09      1.23 o
  -3   3  15       78.83       74.48      3.03 o
  -2   3  15       88.07       77.77      3.39 o
  -1   3  15        7.24        4.30      0.74 o
   0   3  15        5.44        3.33      0.74 o
   1   3  15       15.58       15.22      1.53 o
   2   3  15        4.71        4.30      0.62 o
   3   3  15       15.05       17.17      1.33 o
   4   3  15        0.01        0.00      0.78 o
  -4   4  15        1.54        0.75      1.00 o
  -3   4  15        6.68        5.15      0.94 o
  -2   4  15       19.39       20.66      1.48 o
  -1   4  15       45.22       50.75      2.19 o
   0   4  15       97.78       93.78      3.19 o
   1   4  15        0.99        0.87      0.61 o
   2   4  15        4.20        3.60      0.66 o
   3   4  15       11.41       12.68      1.41 o
   4   4  15        1.91        1.85      0.87 o
  -4   5  15        7.74        3.86      0.98 o
  -3   5  15       20.40       22.07      1.78 o
  -2   5  15       52.37       53.43      2.41 o
  -1   5  15        6.37        8.36      1.05 o
   0   5  15       17.19       13.75      1.21 o
   1   5  15       15.02       13.00      1.23 o
   2   5  15        9.58        8.00      1.04 o
   3   5  15        0.30        0.74      0.75 o
  -3   6  15       15.82       22.34      1.85 o
  -2   6  15        0.76        1.77      0.80 o
  -1   6  15       22.30       20.42      1.76 o
   0   6  15        0.48        1.43      0.68 o
   1   6  15        1.65        2.45      0.85 o
   2   6  15        0.03        0.00      0.72 o
   3   6  15       21.56       21.75      1.90 o
  -2   7  15        2.10        2.08      1.01 o
  -1   7  15       12.41       10.12      1.39 o
   0   7  15        6.19        7.12      1.28 o
   1   7  15        3.41        1.54      0.92 o
   2   7  15        7.30        9.71      1.52 o
  -4   0  16        9.16        6.91      1.52 o
  -2   0  16        4.03        3.31      1.25 o
   0   0  16       40.79       44.34      3.07 o
   2   0  16      397.10      435.03     11.25 o
   4   0  16       61.35       69.75      4.16 o
  -4   1  16        3.96        1.85      0.94 o
  -3   1  16        2.40        1.86      0.75 o
  -2   1  16      145.29      126.54      3.52 o
  -1   1  16       32.31       29.41      1.69 o
   0   1  16        2.49        0.83      0.64 o
   1   1  16       15.85       15.59      1.33 o
   2   1  16      164.39      167.32      3.93 o
   3   1  16        5.59        7.17      1.07 o
   4   1  16        0.06        0.00      0.74 o
  -4   2  16        2.83        4.35      0.88 o
  -3   2  16        1.83        1.65      0.67 o
  -2   2  16       38.77       34.19      1.77 o
  -1   2  16      171.72      172.72      4.19 o
   0   2  16       16.72       16.51      1.27 o
   1   2  16        0.23        0.00      0.53 o
   2   2  16        2.36        2.50      0.77 o
   3   2  16        4.68        4.48      0.89 o
   4   2  16       10.12        9.87      1.33 o
  -4   3  16        1.28        0.51      0.88 o
  -3   3  16        0.40        0.46      0.72 o
  -2   3  16       27.27       29.97      1.57 o
  -1   3  16       38.04       35.66      2.01 o
   0   3  16       10.79        8.70      1.03 o
   1   3  16        0.57        0.43      0.56 o
   2   3  16        0.49        1.23      0.62 o
   3   3  16        0.07        0.00      0.76 o
   4   3  16        1.60        2.22      1.19 o
  -4   4  16        7.91        9.01      1.40 o
  -3   4  16        2.96        1.85      0.65 o
  -2   4  16        0.01        0.48      0.63 o
  -1   4  16       11.68       11.14      1.14 o
   0   4  16       38.01       34.47      2.02 o
   1   4  16        0.01        0.00      0.61 o
   2   4  16        5.84        9.13      1.05 o
   3   4  16       32.22       33.66      2.49 o
  -3   5  16       20.21       23.78      1.70 o
  -2   5  16       12.83       18.45      1.78 o
  -1   5  16       54.00       53.68      2.42 o
   0   5  16        0.31        0.47      0.84 o
   1   5  16       27.79       30.17      1.97 o
   2   5  16        6.13        5.64      0.96 o
   3   5  16        3.57        2.83      0.89 o
  -2   6  16        2.49        1.84      0.87 o
  -1   6  16       66.12       77.14      2.92 o
   0   6  16       25.10       27.52      1.80 o
   1   6  16       20.58       21.59      1.83 o
   2   6  16        6.96        8.10      1.29 o
  -1   7  16       24.56       29.34      2.07 o
   0   7  16        5.38        6.11      1.21 o
  -3   0  17        7.27        3.10      1.56 o
  -1   0  17      160.84      153.48      5.96 o
   1   0  17       91.36      102.93      4.89 o
   3   0  17       38.40       42.00      2.89 o
  -4   1  17       17.42       20.51      1.91 o
  -3   1  17        0.82        0.22      0.76 o
  -2   1  17       12.15       10.83      1.27 o
  -1   1  17       11.21       10.93      1.20 o
   0   1  17        1.00        1.84      0.87 o
   1   1  17       12.64       13.31      1.31 o
   2   1  17       27.78       27.15      1.76 o
   3   1  17      103.04      119.70      3.82 o
  -4   2  17       14.46       17.77      1.63 o
  -3   2  17        6.15        5.44      0.96 o
  -2   2  17        4.51        4.48      0.93 o
  -1   2  17       11.84       13.59      1.51 o
   0   2  17        0.11        0.00      0.71 o
   1   2  17       53.35       61.50      2.46 o
   2   2  17        1.06        0.89      0.73 o
   3   2  17       17.55       23.45      1.81 o
  -3   3  17        1.27        1.52      0.89 o
  -2   3  17        0.67        0.25      0.86 o
  -1   3  17       90.44       96.40      3.72 o
   0   3  17       37.30       36.11      2.28 o
   1   3  17        0.37        0.18      0.75 o
   2   3  17       18.54       15.83      1.44 o
   3   3  17        9.32        8.68      1.45 o
  -3   4  17       10.68       10.84      1.77 o
  -2   4  17       20.82       27.77      1.95 o
  -1   4  17        0.61        0.32      0.80 o
   0   4  17        8.96        6.65      1.01 o
   1   4  17       14.06       14.37      1.37 o
   2   4  17       17.94       22.26      1.82 o
  -2   5  17        1.27        1.60      0.81 o
  -1   5  17        7.60        7.71      1.00 o
   0   5  17        0.14        0.34      0.73 o
   1   5  17        0.50        0.62      0.79 o
   2   5  17        4.79        2.66      0.86 o
  -1   6  17       25.88       25.86      1.82 o
   0   6  17        1.15        2.31      0.97 o
   1   6  17        7.08        5.31      1.24 o
  -2   0  18        0.23        0.93      1.09 o
   0   0  18       34.80       34.80      2.96 o
   2   0  18        1.17        2.30      1.17 o
  -3   1  18        7.70        9.70      1.19 o
  -2   1  18        6.39        4.38      0.89 o
  -1   1  18       15.01       13.74      1.81 o
   0   1  18       18.59       18.97      1.56 o
   1   1  18       15.63       16.95      1.56 o
   2   1  18        2.63        2.10      0.79 o
   3   1  18        7.35        9.90      1.38 o
  -3   2  18        0.24        1.92      0.84 o
  -2   2  18        0.61        0.00      0.80 o
  -1   2  18        0.93        1.78      0.83 o
   0   2  18        8.52        8.13      1.44 o
   1   2  18        6.75        4.15      0.94 o
   2   2  18        0.34        0.00      0.71 o
  -3   3  18        7.82       12.75      1.59 o
  -2   3  18        2.84        2.12      0.82 o
  -1   3  18        1.63        0.74      0.93 o
   0   3  18        0.91        1.01      0.84 o
   1   3  18        0.98        0.00      0.91 o
   2   3  18       22.47       25.91      2.04 o
  -2   4  18        0.01        0.00      0.90 o
  -1   4  18        0.15        0.48      1.09 o
   0   4  18       19.52       22.02      1.91 o
   1   4  18        2.79        1.64      1.19 o
   2   4  18        1.71        1.47      1.08 o
  -1   5  18        7.80        8.43      1.17 o
   0   5  18       58.37       73.30      3.17 o
  -1   0  19        2.99        3.27      1.35 o
   1   0  19        0.46        0.88      0.97 o
  -2   1  19       17.48       19.70      1.91 o
  -1   1  19       35.82       34.13      2.23 o
   0   1  19        2.10        2.03      0.83 o
   1   1  19       35.64       36.72      2.26 o
   2   1  19        5.09        7.13      1.02 o
  -2   2  19        6.73        5.39      1.05 o
  -1   2  19        9.39       10.74      1.38 o
   0   2  19       15.06       14.35      1.49 o
   1   2  19        4.70        4.59      0.91 o
  -2   3  19        0.24        0.00      0.89 o
  -1   3  19        4.42        4.37      1.10 o
   0   3  19       20.98       22.95      2.05 o
   1   3  19        0.64        1.07      0.90 o
   0   0  20        2.08        4.96      1.37 o
  -1   1  20        0.08        0.33      0.86 o
   0   1  20       12.34       15.77      1.61 o
 
